# Supplementary material for: Machine Learning Identifies FLNA as a Key Molecular Target Regulating Neuronal Apoptosis after Spinal Cord Injury
Source: J Mol Neurosci. 2025 Nov 15;75(4):151. doi: 10.1007/s12031-025-02439-z (PMC12619718; doi:10.1007/s12031-025-02439-z)
Supplement: Supplementary file 1 — Supplementary file1 (XLSX 186 KB) [file 12031_2025_2439_MOESM1_ESM.xlsx]

## Sheet: Sheet1
Table of volcano map deps
Protein names	Gene names	Fasta headers	NC-1	NC-2	NC-3	NC-4	NC-5	1D-1	1D-2	1D-3	1D-4	1D-5	3D-1	3D-2	3D-3	3D-4	3D-5	7D-1	7D-2	7D-3	7D-4	7D-5	14D-1	14D-2	14D-3	14D-4	14D-5	28D-1	28D-2	28D-3	28D-4	28D-5	Average(NC)	Average(1D)	FoldChange(1D/NC)	P-Value(1D/NC)	Average(3D)	FoldChange(3D/NC)	P-Value(3D/NC)	Average(7D)	FoldChange(7D/NC)	P-Value(7D/NC)	Average(14D)	FoldChange(14D/NC)	P-Value(14D/NC)	Average(28D)	FoldChange(28D/NC)	P-Value(28D/NC)
Tubulin beta-4B chain	Tubb4b	tr|G3V7C6|G3V7C6_RAT Tubulin beta chain OS=Rattus norvegicus OX=10116 GN=Tubb4b PE=1 SV=3;sp|Q6P9T8|TBB4B_RAT Tubulin beta-4B chain OS=Rattus norvegicus OX=10116 GN=Tubb4b PE=1 SV=1;tr|A0A8I5Y8E3|A0A8I5Y8E3_RAT Tubulin beta chain OS=Rattus norvegicus OX=10	5816700000	6237600000	6390100000	6963000000	6773500000	2577000000	3424200000	1436200000	3385000000	1401400000	2528800000	1550300000	2418600000	1411600000	3318100000	2484100000	3882400000	1963400000	3544900000	3228300000	2989800000	3301900000	3692200000	3084300000	3339000000	3960500000	3973000000	4104900000	4441800000	4382200000	6436180000	2444760000	0.379846	3.77998e-05	2245480000	0.348884	6.39202e-06	3020620000	0.469319	2.98883e-05	3281440000	0.509843	9.3528e-07	4172480000	0.648285	8.4136e-06
Tubulin alpha-1B chain	Tuba1b	tr|A0A8L2RAD9|A0A8L2RAD9_RAT Tubulin alpha chain OS=Rattus norvegicus OX=10116 GN=Tuba1b PE=3 SV=1;sp|Q6P9V9|TBA1B_RAT Tubulin alpha-1B chain OS=Rattus norvegicus OX=10116 GN=Tuba1b PE=1 SV=1;tr|A0A8L2R402|A0A8L2R402_RAT Tubulin alpha chain OS=Rattus norve	4948400000	5461800000	5594300000	6218400000	6041500000	2358700000	3336500000	1514100000	3000100000	1622000000	2413700000	1836500000	2534300000	1588300000	3200900000	2773700000	3940200000	1839700000	3411900000	3092600000	2556600000	3134800000	3577800000	3268900000	3479100000	3893000000	3842600000	3403100000	4144500000	4083800000	5652880000	2366280000	0.418597	5.6689e-05	2314740000	0.40948	1.51887e-05	3011620000	0.532759	0.00022189	3203440000	0.566692	2.75276e-05	3873400000	0.685208	0.000130201
Actin, cytoplasmic 2;Actin, cytoplasmic 2, N-terminally processed	Actg1	sp|P63259|ACTG_RAT Actin, cytoplasmic 2 OS=Rattus norvegicus OX=10116 GN=Actg1 PE=1 SV=1;tr|A0A8I5ZXG0|A0A8I5ZXG0_RAT Actin, cytoplasmic 2 OS=Rattus norvegicus OX=10116 GN=Actg1 PE=3 SV=1	3903900000	4296300000	4457500000	4446000000	4674000000	3630000000	3923000000	3881200000	3247500000	3352900000	4957400000	5384200000	5808900000	4685200000	4848600000	6207600000	5132000000	6320100000	5377100000	6390700000	8230200000	7434200000	5615400000	6697200000	5607600000	5851300000	5930200000	5481900000	5684300000	4969400000	4355540000	3606920000	0.828122	0.00389211	5136860000	1.17939	0.0117922	5885500000	1.35127	0.000778264	6716920000	1.54216	0.00207756	5583420000	1.28191	0.000436762
2,3-cyclic-nucleotide 3-phosphodiesterase	Cnp	tr|A0A8I5Y1M7|A0A8I5Y1M7_RAT 2,3-cyclic-nucleotide 3-phosphodiesterase OS=Rattus norvegicus OX=10116 GN=Cnp PE=1 SV=1;sp|P13233|CN37_RAT 2,3-cyclic-nucleotide 3-phosphodiesterase OS=Rattus norvegicus OX=10116 GN=Cnp PE=1 SV=2;tr|A0A097BVJ5|A0A097BVJ5	3315900000	3108700000	3425100000	3818400000	3831100000	2596500000	2496500000	2778400000	2976600000	2659500000	2041900000	1927700000	1644300000	2673200000	2613400000	1386500000	2164500000	1162500000	1789800000	1843400000	969520000	1121500000	2149500000	2052600000	2090600000	1917300000	1718300000	1436400000	1611100000	1884000000	3499840000	2701500000	0.771892	0.00125836	2180100000	0.622914	0.000663262	1669340000	0.476976	4.12252e-05	1676744000	0.479092	0.000269095	1713420000	0.489571	5.25166e-06
Branched-chain-amino-acid aminotransferase;Branched-chain-amino-acid aminotransferase, cytosolic	Bcat1	tr|Q99JD5|Q99JD5_RAT Branched-chain-amino-acid aminotransferase OS=Rattus norvegicus OX=10116 GN=Bcat1 PE=2 SV=1;tr|A0A8I5ZVC5|A0A8I5ZVC5_RAT Branched-chain-amino-acid aminotransferase OS=Rattus norvegicus OX=10116 GN=Bcat1 PE=3 SV=1;tr|A0A8I6A0J2|A0A8I6A0	2389400000	1979000000	1900300000	1911400000	2262800000	1157200000	1874800000	761260000	1596400000	918790000	1051100000	637920000	1230800000	467960000	1759200000	876840000	1611600000	704100000	1355700000	946230000	426880000	825100000	1220700000	1005700000	954970000	969180000	1105700000	1211500000	1138500000	1235100000	2088580000	1261690000	0.60409	0.00718074	1029396000	0.492869	0.00279654	1098894000	0.526144	0.000944828	886670000	0.424532	8.56148e-05	1131996000	0.541993	2.45225e-05
ATP synthase subunit alpha, mitochondrial;ATP synthase subunit alpha	Atp5a1	tr|A0A8I5ZXA2|A0A8I5ZXA2_RAT ATP synthase subunit alpha OS=Rattus norvegicus OX=10116 GN=Atp5f1a PE=1 SV=1;sp|P15999|ATPA_RAT ATP synthase subunit alpha, mitochondrial OS=Rattus norvegicus OX=10116 GN=Atp5f1a PE=1 SV=2;tr|F1LP05|F1LP05_RAT ATP synthase sub	2248700000	1826200000	1722500000	1872500000	2082400000	1210100000	1213800000	1046000000	1732600000	1027400000	975140000	822360000	1057500000	696220000	1358300000	807050000	1144900000	607280000	1059300000	935580000	498680000	665720000	1236000000	1232400000	1106100000	1157200000	996230000	1013300000	1112300000	1211000000	1950460000	1245980000	0.638813	0.00220924	981904000	0.503422	0.000174341	910822000	0.466978	5.49984e-05	947780000	0.485926	0.000534122	1098006000	0.562947	3.51564e-05
Tubulin beta-2A chain	Tubb2a	sp|P85108|TBB2A_RAT Tubulin beta-2A chain OS=Rattus norvegicus OX=10116 GN=Tubb2a PE=1 SV=1;tr|A0A8L2R4U4|A0A8L2R4U4_RAT Tubulin beta chain OS=Rattus norvegicus OX=10116 GN=Tubb2a PE=3 SV=1;tr|A0A8L2UJU7|A0A8L2UJU7_RAT Tubulin beta chain OS=Rattus norvegic	2119200000	2294100000	2240600000	2613500000	2689500000	879630000	1403700000	539980000	1091100000	411900000	866100000	541240000	964140000	470500000	1207600000	947530000	1500000000	582490000	1553700000	1084300000	1066200000	1293000000	1240300000	1069700000	1238300000	1487500000	1361900000	1395400000	1778600000	1611100000	2391380000	865262000	0.361825	9.18782e-05	809916000	0.338681	1.84694e-05	1133604000	0.474038	0.000344892	1181500000	0.494066	8.13007e-06	1526900000	0.638502	0.000201602
Transaldolase	Taldo1	sp|Q9EQS0|TALDO_RAT Transaldolase OS=Rattus norvegicus OX=10116 GN=Taldo1 PE=1 SV=2;tr|A0A8I6A9N3|A0A8I6A9N3_RAT Transaldolase OS=Rattus norvegicus OX=10116 GN=Taldo1 PE=1 SV=1;tr|A0A8I5ZTE7|A0A8I5ZTE7_RAT Transaldolase OS=Rattus norvegicus OX=10116 GN=Tal	1958700000	2357000000	2620500000	2533900000	2839100000	2943300000	2524500000	3247400000	2883800000	3012400000	3793400000	3985700000	3403800000	4214500000	3353400000	4235500000	3491400000	5341300000	3743600000	4670600000	3438100000	3615700000	3285000000	3846400000	3934400000	3904600000	4015800000	3522000000	3456600000	3750000000	2461840000	2922280000	1.18703	0.0404147	3750160000	1.52332	0.000405697	4296480000	1.74523	0.000973265	3623920000	1.47204	0.000298062	3729800000	1.51505	0.000119489
	Sfn	tr|G3V9A3|G3V9A3_RAT RCG31390 OS=Rattus norvegicus OX=10116 GN=Sfn PE=3 SV=1;tr|Q5EBB0|Q5EBB0_RAT Similar to 14-3-3 protein sigma OS=Rattus norvegicus OX=10116 GN=Sfnl1 PE=2 SV=1;tr|Q68FS0|Q68FS0_RAT Similar to 14-3-3 protein sigma (Fragment) OS=Rattus nor	1837400000	1952500000	2027000000	1764600000	1824700000	783310000	1456600000	683530000	1301600000	770220000	708500000	384000000	442230000	422060000	1120700000	1008400000	1299600000	588520000	1558400000	1067200000	514820000	685690000	1242700000	674230000	960130000	1375000000	1430400000	1558300000	1788300000	1746800000	1881240000	999052000	0.53106	0.000688237	615498000	0.327177	2.51465e-05	1104424000	0.587072	0.00171534	815514000	0.433498	5.3547e-05	1579760000	0.839744	0.0132362
ATP synthase subunit beta;ATP synthase subunit beta, mitochondrial	Atp5b	tr|G3V6D3|G3V6D3_RAT ATP synthase subunit beta OS=Rattus norvegicus OX=10116 GN=Atp5f1b PE=1 SV=1;sp|P10719|ATPB_RAT ATP synthase subunit beta, mitochondrial OS=Rattus norvegicus OX=10116 GN=Atp5f1b PE=1 SV=2	1828800000	1523100000	1589300000	1480500000	1881700000	1122900000	1081300000	981470000	1550400000	1103900000	990870000	821450000	918860000	913220000	1135600000	747170000	1089500000	616310000	993570000	876650000	758500000	950620000	1053000000	1080800000	949130000	1157300000	967910000	1035800000	1292700000	1154600000	1660680000	1167994000	0.703323	0.00490833	956000000	0.575668	8.71402e-05	864640000	0.520654	0.000141901	958410000	0.577119	0.000105638	1121662000	0.675423	0.000614656
Tubulin beta-3 chain	Tubb3	sp|Q4QRB4|TBB3_RAT Tubulin beta-3 chain OS=Rattus norvegicus OX=10116 GN=Tubb3 PE=1 SV=1	1827400000	1693000000	1865400000	1919000000	2176900000	846480000	1057300000	547440000	1115500000	455210000	725530000	386080000	673090000	252050000	1039800000	473910000	857820000	273840000	738290000	642660000	411200000	588730000	747570000	603000000	615250000	834860000	824910000	833630000	883020000	938430000	1896340000	804386000	0.424178	0.00010481	615310000	0.324472	4.175e-05	597304000	0.314977	8.34294e-06	593150000	0.312787	8.25102e-07	862970000	0.455071	1.5175e-06
Malate dehydrogenase, mitochondrial;Malate dehydrogenase	Mdh2	sp|P04636|MDHM_RAT Malate dehydrogenase, mitochondrial OS=Rattus norvegicus OX=10116 GN=Mdh2 PE=1 SV=2;tr|A0A8I6ABC9|A0A8I6ABC9_RAT Malate dehydrogenase OS=Rattus norvegicus OX=10116 GN=Mdh2 PE=1 SV=1;tr|Q0QF43|Q0QF43_RAT Malate dehydrogenase (Fragment) OS	1549300000	1347000000	1417400000	1314500000	1627200000	1043200000	1164700000	972780000	1451500000	978990000	838490000	739010000	706990000	894860000	1001900000	715140000	966460000	508340000	993970000	818880000	398880000	564720000	906390000	701540000	699490000	774040000	875040000	920400000	1061500000	1073100000	1451080000	1122234000	0.773378	0.0155245	836250000	0.576295	5.87602e-05	800558000	0.551698	0.000297181	654204000	0.450839	5.57015e-05	940816000	0.648356	0.000262283
	Tubb4a	tr|B4F7C2|B4F7C2_RAT Tubulin beta chain OS=Rattus norvegicus OX=10116 GN=Tubb4a PE=1 SV=1	1484800000	1552900000	1580400000	1767700000	1671600000	594370000	900880000	313190000	915100000	366660000	576380000	286190000	442660000	316760000	732300000	451940000	804200000	279940000	648660000	656760000	440750000	545900000	787260000	660300000	648910000	923240000	809510000	823590000	988610000	957890000	1611480000	618040000	0.383523	8.63058e-05	470858000	0.29219	2.42274e-06	568300000	0.352657	8.12163e-06	616624000	0.382645	1.13725e-06	900568000	0.558845	2.6525e-06
Histone H2A;Histone H2A type 2-A;Histone H2A type 1-F;Histone H2A type 4	Hist2h2aa2	tr|K7S2S2|K7S2S2_RAT Histone H2A OS=Rattus norvegicus OX=10116 GN=Hist2h2aa3 PE=3 SV=1;tr|A0A8I5ZS24|A0A8I5ZS24_RAT Histone H2A OS=Rattus norvegicus OX=10116 GN=ENSRNOG00000062927 PE=3 SV=1;tr|A0A8I6AWT3|A0A8I6AWT3_RAT Histone H2A OS=Rattus norvegicus OX=1	1272500000	1296700000	1168100000	1087100000	1381300000	2804800000	2000500000	2215400000	2221500000	4100200000	4193600000	5606500000	3382300000	3621700000	2230800000	3775300000	2029600000	7651900000	2469200000	3462400000	5012500000	4501800000	3425400000	2757700000	2747500000	2970400000	3891100000	3909700000	1893900000	3683700000	1241140000	2668480000	2.15002	0.00602167	3806980000	3.06733	0.00168582	3877680000	3.12429	0.0295062	3688980000	2.97225	0.000740504	3269760000	2.63448	0.000787251
Ubiquitin carboxyl-terminal hydrolase isozyme L1	Uchl1	sp|Q00981|UCHL1_RAT Ubiquitin carboxyl-terminal hydrolase isozyme L1 OS=Rattus norvegicus OX=10116 GN=Uchl1 PE=1 SV=2;tr|A0A8L2Q0S4|A0A8L2Q0S4_RAT Ubiquitin carboxyl-terminal hydrolase OS=Rattus norvegicus OX=10116 GN=Uchl1 PE=3 SV=1;tr|A0A8I6G7R6|A0A8I6G7	1231800000	1111500000	1329500000	1371500000	1487700000	768000000	839930000	786490000	905470000	840870000	629260000	427490000	507200000	450300000	789210000	552510000	938360000	419550000	871530000	691790000	319890000	528130000	681480000	567180000	602880000	799650000	755010000	864540000	847470000	951730000	1306400000	828152000	0.633919	0.000110417	560692000	0.429189	4.11257e-05	694748000	0.531803	0.000740649	539912000	0.413282	2.33437e-05	843680000	0.645805	0.000199542
14-3-3 protein gamma;14-3-3 protein gamma, N-terminally processed	Ywhag	sp|P61983|1433G_RAT 14-3-3 protein gamma OS=Rattus norvegicus OX=10116 GN=Ywhag PE=1 SV=2;tr|A0A8L2R1A5|A0A8L2R1A5_RAT 14-3-3 protein gamma OS=Rattus norvegicus OX=10116 GN=Ywhag PE=1 SV=1	1160100000	1171700000	1228700000	1138700000	1364800000	671380000	848890000	661090000	832470000	585290000	619740000	483720000	573680000	467740000	802100000	598600000	844780000	443430000	872900000	781610000	519020000	643230000	748440000	598000000	692650000	830540000	774330000	867060000	1038500000	1047400000	1212800000	719824000	0.593522	6.97001e-05	589396000	0.48598	2.63954e-05	708264000	0.583991	0.000555104	640268000	0.527925	7.87494e-06	911566000	0.751621	0.00239695
Gamma-enolase	Eno2	sp|P07323|ENOG_RAT Gamma-enolase OS=Rattus norvegicus OX=10116 GN=Eno2 PE=1 SV=2;tr|A0A8L2Q241|A0A8L2Q241_RAT phosphopyruvate hydratase OS=Rattus norvegicus OX=10116 GN=Eno2 PE=1 SV=1;tr|A0A8I5ZMA1|A0A8I5ZMA1_RAT phosphopyruvate hydratase OS=Rattus norvegi	1156800000	1012100000	981520000	997100000	1271700000	691800000	764150000	837570000	742480000	469180000	495420000	439430000	476290000	492570000	678610000	407740000	672280000	241990000	624590000	462630000	343140000	516190000	654190000	598310000	572910000	724890000	675920000	734610000	927090000	819330000	1083844000	701036000	0.646805	0.00188906	516464000	0.476511	4.06319e-05	481846000	0.444571	0.000237891	536948000	0.495411	0.000107784	776368000	0.71631	0.00265595
Histone H3	Hist2h3c2	tr|D3ZJ08|D3ZJ08_RAT Histone H3 OS=Rattus norvegicus OX=10116 GN=Hist2h3c2 PE=3 SV=1	1116800000	989640000	1137800000	1125700000	1225900000	1654500000	2147600000	1692400000	1523300000	2362200000	3013200000	3863100000	2680500000	1732800000	2773000000	3852300000	2399100000	4428400000	2316800000	3180100000	3304200000	2388400000	2559500000	2301600000	2219200000	2085300000	2696900000	1799200000	1989200000	2210400000	1119168000	1876000000	1.67625	0.00179961	2812520000	2.51305	0.00114609	3235340000	2.89084	0.000875771	2554580000	2.28257	9.23292e-05	2156200000	1.92661	0.000158368
L-lactate dehydrogenase B chain	Ldhb	sp|P42123|LDHB_RAT L-lactate dehydrogenase B chain OS=Rattus norvegicus OX=10116 GN=Ldhb PE=1 SV=2	1113400000	1075600000	1069100000	1109000000	1180900000	759390000	740010000	961180000	771140000	615830000	601060000	496050000	468260000	498460000	774590000	594580000	771620000	372070000	781750000	682820000	448670000	541970000	787670000	783830000	861920000	965030000	904130000	941630000	984050000	954140000	1109600000	769510000	0.693502	0.000414205	567684000	0.511611	1.77133e-05	640568000	0.577296	0.000312682	684812000	0.61717	0.000869131	949796000	0.855981	0.000157075
Histone H2B;Histone H2B type 1;Histone H2B type 1-A	Hist1h2bk	tr|G3V9C7|G3V9C7_RAT Histone H2B OS=Rattus norvegicus OX=10116 GN=H2bc12 PE=3 SV=2;tr|A0A8I6AGQ8|A0A8I6AGQ8_RAT Histone H2B OS=Rattus norvegicus OX=10116 GN=Hist1h2bo PE=3 SV=1;tr|A0A8I5ZLH6|A0A8I5ZLH6_RAT Histone H2B OS=Rattus norvegicus OX=10116 GN=LOC10	1013900000	1116800000	1068700000	1114000000	1186000000	1395200000	1813500000	1502600000	1186100000	1798700000	2055300000	2850600000	2027200000	1377500000	1809000000	3130300000	1733500000	3159800000	2007600000	2602000000	3699400000	3051500000	2304900000	2195900000	2037200000	2122800000	2669500000	2332900000	2386800000	2368800000	1099880000	1539220000	1.39944	0.00746401	2023920000	1.84013	0.00502434	2526640000	2.2972	0.00117221	2657780000	2.41643	0.00111766	2376160000	2.16038	6.93379e-07
Creatine kinase U-type, mitochondrial	Ckmt1b	tr|Q5BJT9|Q5BJT9_RAT creatine kinase OS=Rattus norvegicus OX=10116 GN=Ckmt1 PE=1 SV=1;tr|A0A0G2K0A9|A0A0G2K0A9_RAT creatine kinase OS=Rattus norvegicus OX=10116 GN=Ckmt1 PE=1 SV=1;sp|P25809|KCRU_RAT Creatine kinase U-type, mitochondrial OS=Rattus norvegicu	916120000	704600000	778150000	693750000	859020000	566090000	550410000	449230000	863650000	536110000	525010000	441100000	403320000	584650000	556790000	229100000	494340000	115150000	403060000	255880000	121970000	274550000	390070000	319060000	309120000	334040000	381790000	431340000	492060000	506260000	790328000	593098000	0.750445	0.044374	502174000	0.635399	0.00081229	299506000	0.378964	0.000270463	282954000	0.358021	3.69672e-05	429098000	0.542937	0.000156623
Cytochrome c oxidase subunit 2	COX2	tr|Q5UAJ6|Q5UAJ6_RAT Cytochrome c oxidase subunit 2 OS=Rattus norvegicus OX=10116 GN=COX2 PE=3 SV=1	901750000	595190000	665860000	579100000	759940000	509890000	508360000	366910000	676310000	459540000	423460000	356710000	331580000	388160000	410970000	362080000	440090000	207930000	427800000	325840000	242640000	304650000	347270000	258650000	275090000	310830000	349360000	444110000	338590000	478800000	700368000	504202000	0.71991	0.036032	382176000	0.545679	0.00089229	352748000	0.503661	0.00140409	285660000	0.407871	0.000161739	384338000	0.548766	0.00163918
Phosphatidylethanolamine-binding protein 1;Hippocampal cholinergic neurostimulating peptide	Pebp1	tr|A0A8I5ZLC1|A0A8I5ZLC1_RAT Phosphatidylethanolamine-binding protein 1 OS=Rattus norvegicus OX=10116 GN=Pebp1 PE=1 SV=1;sp|P31044|PEBP1_RAT Phosphatidylethanolamine-binding protein 1 OS=Rattus norvegicus OX=10116 GN=Pebp1 PE=1 SV=3;tr|A0A8I5ZQN0|A0A8I5ZQN	788580000	760080000	841570000	899030000	899720000	377660000	465380000	313860000	352760000	332810000	295330000	214770000	242970000	191680000	403990000	470450000	691240000	264120000	651740000	541470000	390240000	487250000	553130000	431420000	507790000	637730000	664730000	665340000	814660000	761940000	837796000	368494000	0.439837	2e-06	269748000	0.321973	2.09929e-06	523804000	0.625217	0.0046824	473966000	0.56573	1.8084e-05	708880000	0.846125	0.0192794
Glutamate dehydrogenase 1, mitochondrial	Glud1	sp|P10860|DHE3_RAT Glutamate dehydrogenase 1, mitochondrial OS=Rattus norvegicus OX=10116 GN=Glud1 PE=1 SV=2;tr|A0A8I6AGI7|A0A8I6AGI7_RAT glutamate dehydrogenase [NAD(P)(+)] OS=Rattus norvegicus OX=10116 GN=Glud1 PE=1 SV=1	737500000	711860000	654040000	658620000	755150000	404110000	392710000	417900000	483680000	369710000	320120000	277810000	329650000	409630000	470770000	243780000	352400000	193450000	336200000	298100000	214830000	296660000	416780000	349140000	374410000	399150000	420440000	412610000	445450000	450330000	703434000	413622000	0.588004	6.64891e-06	361596000	0.514044	2.81357e-05	284786000	0.404851	2.66306e-06	330364000	0.469645	1.52561e-05	425596000	0.605026	1.80913e-06
Histone H4;Osteogenic growth peptide	Hist1h4b	sp|P62804|H4_RAT Histone H4 OS=Rattus norvegicus OX=10116 GN=H4c16 PE=1 SV=2	724090000	701880000	746740000	661710000	828930000	1027600000	1142000000	1010800000	1012800000	1841400000	1569600000	2256000000	1336000000	1258700000	1175200000	1826300000	1205900000	2890100000	1397600000	1658900000	1904600000	1866900000	1331800000	1228100000	1346200000	1250800000	1669200000	1401400000	1411100000	1354000000	732670000	1206920000	1.64729	0.0195399	1519100000	2.07338	0.00405901	1795760000	2.45098	0.00693169	1535520000	2.09579	0.000605937	1417300000	1.93443	1.58877e-05
Protein NDRG2	Ndrg2	sp|Q8VBU2-2|NDRG2_RAT Isoform 2 of Protein NDRG2 OS=Rattus norvegicus OX=10116 GN=Ndrg2;tr|A0A8I5ZS65|A0A8I5ZS65_RAT Protein NDRG2 OS=Rattus norvegicus OX=10116 GN=Ndrg2 PE=1 SV=1;tr|A0A0G2JSU4|A0A0G2JSU4_RAT Protein NDRG2 OS=Rattus norvegicus OX=10116 GN=	673320000	557280000	658930000	686000000	748950000	280140000	379660000	345840000	435790000	265540000	225800000	184170000	176190000	188900000	345690000	181490000	458480000	116370000	360300000	286250000	192760000	315390000	365370000	286520000	341870000	491650000	619330000	504090000	538230000	566880000	664896000	341394000	0.513455	8.25516e-05	224150000	0.33712	8.70431e-06	280578000	0.421988	0.000507089	300382000	0.451773	2.91753e-05	544036000	0.818227	0.013952
Malate dehydrogenase, cytoplasmic	Mdh1	tr|A0A8I6A721|A0A8I6A721_RAT Malate dehydrogenase OS=Rattus norvegicus OX=10116 GN=Mdh1 PE=1 SV=1;sp|O88989|MDHC_RAT Malate dehydrogenase, cytoplasmic OS=Rattus norvegicus OX=10116 GN=Mdh1 PE=1 SV=3	659810000	637130000	643040000	624190000	669540000	520970000	524120000	580720000	622190000	442290000	401640000	350180000	358680000	367060000	459190000	394580000	509250000	285710000	476850000	414840000	275430000	337410000	446060000	401340000	436780000	500640000	493090000	490980000	575420000	628670000	646742000	538058000	0.831952	0.0087092	387350000	0.598925	2.09242e-06	416246000	0.643604	0.000386469	379404000	0.586639	4.20106e-05	537760000	0.831491	0.00532278
Crooked neck-like protein 1	Crnkl1	tr|A0A8L2Q6U6|A0A8L2Q6U6_RAT Crooked neck-like protein 1 OS=Rattus norvegicus OX=10116 GN=Crnkl1 PE=1 SV=1;tr|A0A0G2K5Q2|A0A0G2K5Q2_RAT Crooked neck-like protein 1-like OS=Rattus norvegicus OX=10116 GN=Crnkl1 PE=1 SV=1;sp|P63155|CRNL1_RAT Crooked neck-like	566600000	739310000	764130000	794880000	824590000	195890000	313720000	118030000	220850000	150040000	223520000	104330000	184580000	90197000	330520000	248770000	285980000	229140000	405900000	352160000	514300000	466140000	519750000	538640000	396860000	500620000	504440000	410830000	546370000	462860000	737902000	199706000	0.27064	1.18705e-05	186629400	0.252919	2.23166e-05	304390000	0.412507	5.45211e-05	487138000	0.660166	0.00129948	485024000	0.657301	0.00105394
Tubulin alpha-4A chain	Tuba4a	sp|Q5XIF6|TBA4A_RAT Tubulin alpha-4A chain OS=Rattus norvegicus OX=10116 GN=Tuba4a PE=1 SV=1	562510000	529540000	477420000	644910000	496900000	207630000	319740000	77905000	321240000	101030000	168830000	119990000	169380000	64600000	250380000	178850000	322900000	69707000	306580000	181340000	86037000	196000000	247820000	244840000	247870000	325200000	300090000	267590000	469510000	393360000	542256000	205509000	0.378989	0.000480758	154636000	0.285172	1.70417e-05	211875400	0.390729	0.000328075	204513400	0.377153	4.9254e-05	351150000	0.647572	0.00343151
Guanine nucleotide-binding protein G(I)/G(S)/G(T) subunit beta-1	Gnb1	sp|P54311|GBB1_RAT Guanine nucleotide-binding protein G(I)/G(S)/G(T) subunit beta-1 OS=Rattus norvegicus OX=10116 GN=Gnb1 PE=1 SV=4	557520000	571630000	596250000	654000000	669780000	454760000	396100000	572710000	487150000	427170000	317080000	295180000	295560000	391570000	385520000	340580000	410320000	303620000	417930000	373490000	232090000	304540000	427430000	391130000	445720000	433650000	463590000	386210000	382140000	492760000	609836000	467578000	0.766727	0.00535743	336982000	0.552578	2.14092e-05	369188000	0.605389	5.32795e-05	360182000	0.590621	0.000620871	431670000	0.707846	0.000428829
Citrate synthase;Citrate synthase, mitochondrial	Cs	tr|A0A8I6GLW2|A0A8I6GLW2_RAT Citrate synthase OS=Rattus norvegicus OX=10116 GN=Cs PE=1 SV=1;tr|G3V936|G3V936_RAT Citrate synthase OS=Rattus norvegicus OX=10116 GN=Cs PE=3 SV=2;tr|A0A8I6GES0|A0A8I6GES0_RAT Citrate synthase OS=Rattus norvegicus OX=10116 GN=C	511470000	378830000	408860000	409200000	504170000	260960000	313290000	229340000	366040000	256840000	245490000	150150000	195620000	176600000	292620000	166390000	257350000	133620000	246580000	202970000	194400000	236890000	259810000	241960000	244490000	267730000	265480000	280800000	327050000	313630000	442506000	285294000	0.644723	0.00260347	212096000	0.479306	0.000265851	201382000	0.455094	0.000151583	235510000	0.532219	0.000107553	290938000	0.657478	0.000980118
Beta-synuclein	Sncb	tr|A0A0G2JSQ1|A0A0G2JSQ1_RAT Beta-synuclein OS=Rattus norvegicus OX=10116 GN=Sncb PE=1 SV=2;tr|A0A8I6ATA5|A0A8I6ATA5_RAT Beta-synuclein OS=Rattus norvegicus OX=10116 GN=Sncb PE=3 SV=1;sp|Q63754|SYUB_RAT Beta-synuclein OS=Rattus norvegicus OX=10116 GN=Sncb	502180000	437240000	506990000	428400000	539640000	188270000	276700000	40670000	287590000	88090000	111560000	67528000	114670000	46516000	204230000	93559000	251560000	38967000	211790000	97039000	36430000	95784000	173530000	102950000	127330000	156460000	163350000	213820000	288540000	295350000	482890000	176264000	0.365019	0.000457897	108900800	0.225519	4.74644e-06	138583000	0.286987	6.29282e-05	107204800	0.222007	1.97614e-06	223504000	0.462847	0.000103768
	Tubal3	tr|F1LUM5|F1LUM5_RAT Tubulin alpha chain OS=Rattus norvegicus OX=10116 GN=Tubal3 PE=3 SV=3	479570000	484690000	531230000	613290000	485980000	191690000	228650000	79578000	231570000	135110000	207270000	134100000	185830000	198680000	222980000	216030000	313740000	130320000	252000000	238110000	194080000	236720000	257190000	251700000	250340000	293980000	254680000	307110000	274150000	270610000	518952000	173319600	0.33398	1.94836e-05	189772000	0.365683	3.7725e-06	230040000	0.443278	7.68163e-05	238006000	0.458628	7.92992e-06	280106000	0.539753	2.09064e-05
4-aminobutyrate aminotransferase, mitochondrial;4-aminobutyrate aminotransferase, brain isoform;4-aminobutyrate aminotransferase, liver isoform	Abat	sp|P50554|GABT_RAT 4-aminobutyrate aminotransferase, mitochondrial OS=Rattus norvegicus OX=10116 GN=Abat PE=1 SV=3;tr|A0A8I6G7C5|A0A8I6G7C5_RAT 4-aminobutyrate aminotransferase, mitochondrial OS=Rattus norvegicus OX=10116 GN=Abat PE=1 SV=1	446950000	353020000	378280000	383200000	471240000	310420000	312030000	239640000	386350000	256860000	215400000	107360000	215150000	117780000	284170000	117920000	222400000	63004000	195460000	71874000	106490000	168000000	219540000	192870000	178580000	247110000	231620000	248850000	309340000	298490000	406538000	301060000	0.740546	0.0147863	187972000	0.462373	0.000610583	134131600	0.329936	0.000119119	173096000	0.425781	4.40158e-05	267082000	0.656967	0.000897625
14-3-3 protein beta/alpha;14-3-3 protein beta/alpha, N-terminally processed	Ywhab	tr|A0A8I6GMK2|A0A8I6GMK2_RAT 14-3-3 protein beta/alpha OS=Rattus norvegicus OX=10116 GN=Ywhab PE=1 SV=1;sp|P35213-2|1433B_RAT Isoform Short of 14-3-3 protein beta/alpha OS=Rattus norvegicus OX=10116 GN=Ywhab;sp|P35213|1433B_RAT 14-3-3 protein beta/alpha OS	424080000	357690000	380190000	408060000	472650000	307580000	319560000	208290000	346890000	286220000	289250000	188050000	234370000	173550000	295120000	295060000	321120000	277730000	347670000	320230000	264400000	317840000	323530000	250790000	272700000	318020000	353000000	337020000	351730000	393780000	408534000	293708000	0.718932	0.00564892	236068000	0.577842	0.000633135	312362000	0.764592	0.00311152	285852000	0.699702	0.00105445	350710000	0.85846	0.0380154
Cell cycle exit and neuronal differentiation protein 1	Cend1	tr|B7X6I3|B7X6I3_RAT C38 protein OS=Rattus norvegicus OX=10116 GN=Cend1 PE=1 SV=1;sp|Q5FVI4|CEND_RAT Cell cycle exit and neuronal differentiation protein 1 OS=Rattus norvegicus OX=10116 GN=Cend1 PE=1 SV=1	424030000	459230000	457790000	407640000	547170000	219010000	330210000	142770000	302790000	236090000	200680000	198610000	203450000	222520000	349200000	141860000	250160000	76079000	265270000	160150000	91011000	188580000	240980000	190250000	233430000	231520000	237350000	261790000	329370000	326690000	459172000	246174000	0.536126	0.000813031	234892000	0.511556	0.000338537	178703800	0.389187	0.000175138	188850200	0.411284	6.86513e-05	277344000	0.604009	0.000481845
Guanine nucleotide-binding protein G(o) subunit alpha	Gnao1	tr|A0A8I5ZT81|A0A8I5ZT81_RAT Guanine nucleotide-binding protein G(o) subunit alpha OS=Rattus norvegicus OX=10116 GN=Gnao1 PE=3 SV=1;sp|P59215-2|GNAO_RAT Isoform Alpha-2 of Guanine nucleotide-binding protein G(o) subunit alpha OS=Rattus norvegicus OX=10116	411790000	428810000	419490000	473530000	455150000	203730000	247960000	155230000	279110000	139620000	174470000	128990000	132270000	114360000	224110000	191030000	265320000	103080000	236000000	212560000	102590000	127530000	280860000	222190000	271400000	243510000	258530000	204350000	212630000	292720000	437754000	205130000	0.468597	4.22952e-05	154840000	0.353715	1.83354e-06	201598000	0.460528	4.76082e-05	200914000	0.458966	0.000270096	242348000	0.553617	9.1756e-06
NADH dehydrogenase [ubiquinone] 1 alpha subcomplex subunit 10, mitochondrial	Ndufa10	sp|Q561S0|NDUAA_RAT NADH dehydrogenase [ubiquinone] 1 alpha subcomplex subunit 10, mitochondrial OS=Rattus norvegicus OX=10116 GN=Ndufa10 PE=1 SV=1;tr|A0A8I6A6A5|A0A8I6A6A5_RAT NADH dehydrogenase [ubiquinone] 1 alpha subcomplex subunit 10, mitochondrial OS	386150000	304470000	316750000	274560000	386410000	204800000	229900000	164450000	260760000	174030000	189420000	98837000	133290000	111220000	208290000	118080000	182110000	79725000	185320000	160000000	114170000	148140000	165680000	157930000	127550000	176460000	186670000	227600000	220500000	232500000	333668000	206788000	0.619742	0.00222837	148211400	0.444188	0.000346377	145047000	0.434705	0.000253372	142694000	0.427653	5.25697e-05	208746000	0.62561	0.0011259
Visinin-like protein 1	Vsnl1	sp|P62762|VISL1_RAT Visinin-like protein 1 OS=Rattus norvegicus OX=10116 GN=Vsnl1 PE=1 SV=2;tr|Q56A29|Q56A29_RAT Visinin-like protein 1 OS=Rattus norvegicus OX=10116 GN=Vsnl1 PE=2 SV=1	375980000	296100000	317550000	325590000	379690000	209940000	215990000	167930000	238900000	288420000	200780000	106370000	112390000	156000000	196390000	120390000	205760000	59769000	201090000	110480000	56231000	90539000	149550000	87190000	107580000	138600000	145720000	171080000	199290000	205250000	338982000	224236000	0.661498	0.00213119	154386000	0.45544	0.000101272	139497800	0.41152	0.000283274	98218000	0.289744	5.19388e-06	171988000	0.507366	5.22422e-05
Peroxiredoxin-6	Prdx6	sp|O35244|PRDX6_RAT Peroxiredoxin-6 OS=Rattus norvegicus OX=10116 GN=Prdx6 PE=1 SV=3;tr|A0A8I6A038|A0A8I6A038_RAT Peroxiredoxin-6 OS=Rattus norvegicus OX=10116 GN=Prdx6 PE=1 SV=1;tr|A0A8I5ZYW1|A0A8I5ZYW1_RAT Peroxiredoxin-6 OS=Rattus norvegicus OX=10116 GN	375590000	331910000	406650000	384150000	401600000	220260000	275200000	176770000	224010000	165580000	200180000	161500000	169220000	101730000	251950000	236020000	304930000	144070000	294020000	257460000	242870000	289680000	270570000	204000000	261890000	406340000	488470000	470080000	530470000	477070000	379980000	212364000	0.558882	0.0001014	176916000	0.465593	8.72131e-05	247300000	0.650824	0.00297837	253802000	0.667935	0.000207832	474486000	1.24871	0.00431553
14-3-3 protein eta	Ywhah	sp|P68511|1433F_RAT 14-3-3 protein eta OS=Rattus norvegicus OX=10116 GN=Ywhah PE=1 SV=2;tr|A0A0G2K2B8|A0A0G2K2B8_RAT 14-3-3 protein eta OS=Rattus norvegicus OX=10116 GN=Ywhah PE=1 SV=1;tr|A0A8I6AI74|A0A8I6AI74_RAT 14-3-3 protein eta OS=Rattus norvegicus OX	323930000	293320000	285370000	300260000	317730000	216810000	231600000	193130000	214060000	219590000	253730000	180260000	196760000	188290000	235990000	266340000	273970000	206550000	291740000	263310000	189570000	226270000	212490000	170130000	195500000	243460000	257190000	257220000	282520000	298600000	304122000	215038000	0.707078	1.46917e-05	211006000	0.69382	0.000410293	260382000	0.856176	0.0262358	198792000	0.653659	2.34444e-05	267798000	0.880561	0.0185729
Voltage-dependent anion-selective channel protein 1	Vdac1	sp|Q9Z2L0|VDAC1_RAT Voltage-dependent anion-selective channel protein 1 OS=Rattus norvegicus OX=10116 GN=Vdac1 PE=1 SV=4;tr|A0A8I6GGP1|A0A8I6GGP1_RAT Voltage-dependent anion-selective channel protein 1 OS=Rattus norvegicus OX=10116 GN=Vdac1 PE=1 SV=1;tr|A0	310320000	315010000	288600000	304050000	347600000	180960000	193190000	108090000	255200000	150430000	179580000	174410000	188680000	136070000	232100000	155880000	203690000	154880000	197850000	170660000	127380000	158960000	251370000	173710000	189450000	190630000	213530000	200480000	213750000	224170000	313116000	177574000	0.567119	0.000849815	182168000	0.581791	9.22441e-05	176592000	0.563983	1.10933e-05	180174000	0.575423	0.000381438	208512000	0.665926	1.53234e-05
Ferritin;Ferritin heavy chain;Ferritin heavy chain, N-terminally processed	Fth1	tr|Q66HI5|Q66HI5_RAT Ferritin OS=Rattus norvegicus OX=10116 GN=Fth1 PE=2 SV=2;tr|A0A8I5ZU81|A0A8I5ZU81_RAT Ferritin OS=Rattus norvegicus OX=10116 GN=AABR07054189.1 PE=3 SV=1;tr|A0A8I5ZMC0|A0A8I5ZMC0_RAT Ferritin OS=Rattus norvegicus OX=10116 GN=Fth1 PE=3 S	276490000	223830000	209110000	254050000	263490000	482060000	470340000	525190000	348740000	592410000	1308700000	1308100000	1086900000	726300000	932610000	1535500000	757550000	1852100000	1240100000	1119900000	1425400000	751970000	712680000	708370000	607880000	785490000	1219700000	1005100000	985810000	973870000	245394000	483748000	1.97131	0.000459228	1072522000	4.37061	8.08346e-05	1301030000	5.3018	0.000471385	841260000	3.4282	0.00388009	993994000	4.0506	5.16366e-06
ATP synthase subunit gamma;ATP synthase subunit gamma, mitochondrial	Atp5c1	tr|A0A8I6GIR3|A0A8I6GIR3_RAT ATP synthase subunit gamma OS=Rattus norvegicus OX=10116 GN=Taf3 PE=1 SV=1;tr|A0A8I5YBP6|A0A8I5YBP6_RAT ATP synthase subunit gamma OS=Rattus norvegicus OX=10116 GN=Taf3 PE=1 SV=1;tr|Q6PCU0|Q6PCU0_RAT ATP synthase subunit gamma	267210000	233430000	219000000	233150000	268470000	183400000	168460000	137930000	251880000	157410000	135410000	107300000	121290000	111980000	181290000	137400000	176200000	96924000	174480000	141360000	88177000	129360000	154920000	128320000	150340000	172030000	183960000	184630000	216610000	228850000	244252000	179816000	0.73619	0.0186047	131454000	0.53819	0.000142536	145272800	0.594766	0.000501772	130223400	0.533152	7.78876e-05	197216000	0.807428	0.0127238
Synapsin-1	Syn1	sp|P09951|SYN1_RAT Synapsin-1 OS=Rattus norvegicus OX=10116 GN=Syn1 PE=1 SV=3	261770000	170540000	175130000	98371000	110940000	63552000	106040000	16671000	100560000	19280000	38790000	39244000	83160000	19958000	78942000	79076000	108480000	14820000	89734000	58459000	20258000	83320000	75110000	84367000	82761000	49486000	59225000	88463000	100300000	92222000	163350200	61220600	0.374781	0.0187393	52018800	0.31845	0.00774509	70113800	0.429224	0.0227488	69163200	0.423404	0.0174212	77939200	0.47713	0.0237673
Guanine nucleotide-binding protein G(I)/G(S)/G(T) subunit beta-2	Gnb2	tr|A0A8I5Y9Z8|A0A8I5Y9Z8_RAT Guanine nucleotide-binding protein G(I)/G(S)/G(T) subunit beta-2 OS=Rattus norvegicus OX=10116 GN=Gnb2 PE=1 SV=1;sp|P54313|GBB2_RAT Guanine nucleotide-binding protein G(I)/G(S)/G(T) subunit beta-2 OS=Rattus norvegicus OX=10116	261020000	297190000	302970000	319340000	347660000	204600000	219660000	304110000	248280000	251430000	174850000	168560000	143200000	187780000	230710000	223170000	254590000	188500000	244430000	243100000	111870000	127850000	266860000	214410000	257540000	201860000	223590000	197170000	184060000	255280000	305636000	245616000	0.803623	0.0268349	181020000	0.592273	0.000268382	230758000	0.755009	0.00358937	195706000	0.640324	0.0143143	212392000	0.694918	0.00113874
Pyruvate dehydrogenase E1 component subunit alpha;Pyruvate dehydrogenase E1 component subunit alpha, somatic form, mitochondrial	Pdha1	tr|A0A0G2JW90|A0A0G2JW90_RAT Pyruvate dehydrogenase E1 component subunit alpha OS=Rattus norvegicus OX=10116 GN=Pdha1 PE=1 SV=2;tr|D4A5G8|D4A5G8_RAT Pyruvate dehydrogenase E1 component subunit alpha OS=Rattus norvegicus OX=10116 GN=Pdha1l1 PE=1 SV=4;tr|Q4F	255940000	210810000	221480000	208370000	259660000	102060000	154260000	73531000	166540000	105810000	100560000	64973000	91711000	43991000	147350000	81573000	145080000	52135000	129250000	97019000	65135000	92628000	154940000	144220000	137700000	171010000	141880000	130690000	157080000	167170000	231252000	120440200	0.520818	0.000659148	89717000	0.387962	0.000134284	101011400	0.436802	0.000183803	118924600	0.514264	0.000570552	153566000	0.664063	0.000415319
Glycolipid transfer protein	GLTP	sp|B0BNM9|GLTP_RAT Glycolipid transfer protein OS=Rattus norvegicus OX=10116 GN=GLTP PE=2 SV=1	254700000	308100000	302890000	324280000	318590000	221550000	239370000	202200000	298290000	226560000	199600000	121240000	116490000	197900000	216620000	155990000	257990000	121490000	234200000	207180000	106500000	121970000	193650000	114730000	151180000	216540000	209190000	189090000	232060000	235110000	301712000	237594000	0.787486	0.0139083	170370000	0.564678	0.000696996	195370000	0.647538	0.00520156	137606000	0.456084	3.81614e-05	216398000	0.717234	0.000440914
Cytochrome b-c1 complex subunit Rieske, mitochondrial;Cytochrome b-c1 complex subunit 11	Uqcrfs1	sp|P20788|UCRI_RAT Cytochrome b-c1 complex subunit Rieske, mitochondrial OS=Rattus norvegicus OX=10116 GN=Uqcrfs1 PE=1 SV=2	254530000	224800000	221610000	236460000	249780000	178690000	134280000	131580000	203760000	192650000	163280000	128300000	134420000	150250000	171330000	108340000	150320000	72330000	162520000	128130000	67130000	97591000	154260000	108260000	148800000	134570000	146070000	140910000	163210000	168540000	237436000	168192000	0.708368	0.00281526	149516000	0.629711	3.11182e-05	124328000	0.523627	0.000178453	115208200	0.485218	0.000117979	150660000	0.634529	1.35474e-05
V-type proton ATPase subunit E 1	Atp6v1e1	tr|G3V7L8|G3V7L8_RAT ATPase, H+ transporting, V1 subunit E isoform 1, isoform CRA_a OS=Rattus norvegicus OX=10116 GN=Atp6v1e1 PE=1 SV=1;sp|Q6PCU2|VATE1_RAT V-type proton ATPase subunit E 1 OS=Rattus norvegicus OX=10116 GN=Atp6v1e1 PE=1 SV=1;tr|A0A8I6B3W0|A	253180000	227740000	234760000	208300000	264660000	147140000	163800000	176320000	210920000	190460000	155900000	119240000	130290000	138950000	183270000	134690000	162950000	108610000	155300000	155530000	130210000	133330000	166100000	125010000	141650000	164640000	160860000	181970000	212050000	205110000	237728000	177728000	0.747611	0.00355453	145530000	0.61217	0.000262314	143416000	0.603278	0.000143952	139260000	0.585796	4.1373e-05	184926000	0.777889	0.00607459
Pyruvate dehydrogenase E1 component subunit beta, mitochondrial	Pdhb	tr|A0A8I6A8K3|A0A8I6A8K3_RAT Pyruvate dehydrogenase E1 component subunit beta OS=Rattus norvegicus OX=10116 GN=Pdhb PE=1 SV=1;sp|P49432|ODPB_RAT Pyruvate dehydrogenase E1 component subunit beta, mitochondrial OS=Rattus norvegicus OX=10116 GN=Pdhb PE=1 SV=2	250960000	207870000	212350000	186100000	229430000	114530000	147850000	74480000	155070000	86874000	75948000	57296000	76658000	42964000	128350000	89857000	133750000	54070000	126110000	106700000	37732000	62978000	138260000	114550000	117590000	116310000	114540000	108230000	94109000	143770000	217342000	115760800	0.53262	0.000772014	76243200	0.350798	5.24943e-05	102097400	0.469755	0.0002024	94222000	0.43352	0.000470847	115391800	0.530923	6.81221e-05
Thiosulfate sulfurtransferase	Tst	sp|P24329|THTR_RAT Thiosulfate sulfurtransferase OS=Rattus norvegicus OX=10116 GN=Tst PE=1 SV=3;tr|A0A8L2QJT5|A0A8L2QJT5_RAT Sulfurtransferase OS=Rattus norvegicus OX=10116 GN=Tst PE=1 SV=1	249800000	246060000	256150000	251240000	290610000	153480000	155560000	127180000	213920000	141630000	105580000	81105000	87157000	76475000	149460000	81220000	130010000	54527000	126920000	98126000	50845000	95588000	128250000	90217000	113780000	152320000	154450000	159780000	182770000	176970000	258772000	158354000	0.611944	0.000340651	99955400	0.386268	7.45388e-06	98160600	0.379332	9.73052e-06	95736000	0.369963	5.55696e-06	165258000	0.638624	1.60747e-05
Calretinin	Calb2	sp|P47728|CALB2_RAT Calretinin OS=Rattus norvegicus OX=10116 GN=Calb2 PE=1 SV=1;tr|A0A8I6ADK6|A0A8I6ADK6_RAT Calretinin OS=Rattus norvegicus OX=10116 GN=Calb2 PE=3 SV=1	244390000	155610000	167750000	173280000	208500000	133960000	149370000	152330000	171240000	133910000	98814000	50937000	60546000	55614000	113910000	61150000	120250000	46821000	105890000	80945000	52313000	54430000	90464000	66057000	66707000	82617000	66231000	107280000	105830000	93166000	189906000	148162000	0.780186	0.0453719	75964200	0.400009	0.000555364	83011200	0.437117	0.000988827	65994200	0.34751	0.000107142	91024800	0.479315	0.000564221
Rab GDP dissociation inhibitor alpha	Gdi1	sp|P50398|GDIA_RAT Rab GDP dissociation inhibitor alpha OS=Rattus norvegicus OX=10116 GN=Gdi1 PE=1 SV=1;tr|A0A8I5ZR55|A0A8I5ZR55_RAT Rab GDP dissociation inhibitor OS=Rattus norvegicus OX=10116 GN=Gdi1 PE=1 SV=1	237550000	260880000	261500000	223200000	164100000	165880000	167290000	235160000	149210000	157320000	137240000	115400000	100470000	130700000	155230000	106970000	159260000	89072000	102280000	132630000	44627000	60261000	168360000	158690000	169910000	125630000	104020000	95758000	78280000	126720000	229446000	174972000	0.762585	0.0497523	127808000	0.557029	0.00100448	118042400	0.514467	0.000920458	120369600	0.52461	0.0110005	106081600	0.462338	0.000277997
Septin-7	Septin7	tr|A2VCW8|A2VCW8_RAT Septin OS=Rattus norvegicus OX=10116 GN=Septin7 PE=1 SV=1;tr|A0A0G2JZT5|A0A0G2JZT5_RAT Septin OS=Rattus norvegicus OX=10116 GN=Septin7 PE=1 SV=2;tr|F1LMC7|F1LMC7_RAT Septin OS=Rattus norvegicus OX=10116 GN=Septin7 PE=1 SV=4;sp|Q9WVC0|S	234640000	240280000	234830000	252740000	236610000	151240000	164990000	151920000	188820000	126350000	146690000	124410000	132130000	161250000	170670000	148390000	175020000	136570000	177250000	174150000	135730000	145300000	209990000	196590000	216510000	208140000	201280000	175780000	168070000	191310000	239820000	156664000	0.653257	5.49082e-05	147030000	0.613085	8.52552e-06	162276000	0.676657	2.49584e-05	180824000	0.753999	0.00888039	188916000	0.787741	0.000270138
Transcriptional activator protein Pur-alpha	Pura	tr|A0A8I5YBE8|A0A8I5YBE8_RAT WAS/WASL-interacting protein family member 3-like OS=Rattus norvegicus OX=10116 GN=Pura PE=1 SV=1;sp|P86252|PURA_RAT Transcriptional activator protein Pur-alpha (Fragment) OS=Rattus norvegicus OX=10116 GN=Pura PE=1 SV=1	220330000	211410000	209430000	209240000	253440000	83635000	106370000	66842000	84428000	56693000	103560000	54533000	72437000	37263000	118230000	93866000	139420000	49600000	148760000	118150000	109370000	126750000	143100000	126450000	143790000	167060000	164180000	183350000	188760000	166640000	220770000	79593600	0.360527	2.42879e-06	77204600	0.349706	3.23224e-05	109959200	0.498071	0.000495158	129892000	0.588359	2.55934e-05	173998000	0.788142	0.00140364
Breast carcinoma-amplified sequence 1 homolog	Bcas1	sp|Q3ZB98-6|BCAS1_RAT Isoform 6 of Breast carcinoma-amplified sequence 1 homolog OS=Rattus norvegicus OX=10116 GN=Bcas1;sp|Q3ZB98-2|BCAS1_RAT Isoform 2 of Breast carcinoma-amplified sequence 1 homolog OS=Rattus norvegicus OX=10116 GN=Bcas1	217720000	211560000	219810000	247700000	233450000	94848000	143600000	75396000	110970000	61501000	94241000	65613000	83415000	84968000	140690000	104110000	154640000	49050000	137100000	151630000	105390000	122200000	162820000	159230000	160420000	151350000	121560000	127350000	125710000	139480000	226048000	97263000	0.430276	3.67141e-05	93785400	0.414892	1.42336e-05	119306000	0.527791	0.000882944	142012000	0.628238	0.000252202	133090000	0.588769	4.23823e-06
Glutathione S-transferase Yb-3	Gstm3	sp|P08009|GSTM7_RAT Glutathione S-transferase Mu 7 OS=Rattus norvegicus OX=10116 GN=Gstm7 PE=1 SV=2;tr|A0A0G2K4U2|A0A0G2K4U2_RAT glutathione transferase OS=Rattus norvegicus OX=10116 GN=Gstm7 PE=1 SV=2;tr|G3V8H3|G3V8H3_RAT Glutathione S-transferase Mu 7 OS	210440000	266580000	261330000	272990000	250250000	192700000	195080000	164660000	201460000	131140000	148700000	87152000	129290000	81160000	132860000	132870000	178410000	96119000	170060000	160030000	168210000	168680000	159050000	121500000	167170000	265620000	356650000	311060000	374270000	315010000	252318000	177008000	0.701527	0.0023306	115832400	0.459073	5.0033e-05	147497800	0.584571	0.000495693	156922000	0.621922	0.000158689	324522000	1.28616	0.0112626
Peripherin	Prph	tr|F1M7P4|F1M7P4_RAT Peripherin OS=Rattus norvegicus OX=10116 GN=Prph PE=1 SV=1;tr|Q496Z5|Q496Z5_RAT Peripherin OS=Rattus norvegicus OX=10116 GN=Prph PE=2 SV=1;tr|A0A8I6AT59|A0A8I6AT59_RAT Peripherin OS=Rattus norvegicus OX=10116 GN=Prph PE=1 SV=1;sp|P2180	208940000	299880000	241100000	314880000	262970000	211030000	178370000	224260000	141260000	182980000	136490000	65371000	81014000	55693000	89281000	85411000	111060000	71558000	128980000	115550000	141920000	190380000	146760000	152690000	149580000	244340000	137830000	142590000	128360000	128370000	265554000	187580000	0.706372	0.0118391	85569800	0.322231	6.57361e-05	102511800	0.38603	7.36287e-05	156266000	0.588453	0.0008536	156298000	0.588573	0.00588069
	Actr1b	tr|B2RYJ7|B2RYJ7_RAT ARP1 actin-related protein 1 homolog B (Yeast) OS=Rattus norvegicus OX=10116 GN=Actr1b PE=2 SV=1;tr|F7F067|F7F067_RAT Actin-related protein 1B OS=Rattus norvegicus OX=10116 GN=Actr1b PE=1 SV=1;tr|A0A8I6AKZ9|A0A8I6AKZ9_RAT Actin-related	208320000	183690000	180530000	218000000	210020000	126580000	159800000	104390000	164710000	86647000	124230000	75812000	98210000	96248000	136020000	118010000	147950000	96045000	143370000	130580000	108920000	112860000	149070000	146970000	145880000	142430000	126640000	162130000	133030000	149060000	200112000	128425400	0.641768	0.00290818	106104000	0.530223	9.53137e-05	127191000	0.635599	0.000302987	132740000	0.663329	0.000427651	142658000	0.712891	0.00036913
Voltage-dependent anion-selective channel protein 2	Vdac2	sp|P81155|VDAC2_RAT Voltage-dependent anion-selective channel protein 2 OS=Rattus norvegicus OX=10116 GN=Vdac2 PE=1 SV=2;tr|A0A8L2URG2|A0A8L2URG2_RAT Voltage-dependent anion-selective channel protein 2 OS=Rattus norvegicus OX=10116 GN=Vdac2 PE=1 SV=1;tr|A0	205850000	190060000	186950000	194730000	210760000	135880000	138850000	95093000	164110000	134220000	126550000	93300000	119430000	92680000	164690000	131830000	150290000	106610000	139070000	140330000	92022000	97776000	172770000	134660000	139480000	118540000	133410000	109310000	108200000	126350000	197670000	133630600	0.676029	0.000686553	119330000	0.603683	0.000511602	133626000	0.676005	7.74727e-05	127341600	0.644213	0.00190707	119162000	0.602833	2.50761e-06
	Fbxo2	tr|Q9Z1X8|Q9Z1X8_RAT Neural F box protein NFB42 OS=Rattus norvegicus OX=10116 GN=Fbxo2 PE=2 SV=1;tr|G3V774|G3V774_RAT F-box only protein 2 OS=Rattus norvegicus OX=10116 GN=Fbxo2 PE=4 SV=1;tr|A0A8I6AAF5|A0A8I6AAF5_RAT F-box protein 2 OS=Rattus norvegicus OX	205450000	193440000	202160000	202120000	252090000	126720000	122460000	119740000	136620000	95517000	92658000	52139000	68985000	71410000	106150000	53255000	122670000	40786000	113960000	81694000	49953000	92756000	125700000	81482000	90936000	139570000	128450000	121320000	170330000	144870000	211052000	120211400	0.569582	8.5253e-05	78268400	0.370849	1.33726e-05	82473000	0.390771	0.000154003	88165400	0.417743	5.87763e-05	140908000	0.667646	0.000799206
Glutathione S-transferase alpha-3;Glutathione S-transferase;Glutathione S-transferase alpha-5	Gsta3	sp|P04904|GSTA3_RAT Glutathione S-transferase alpha-3 OS=Rattus norvegicus OX=10116 GN=Gsta3 PE=1 SV=3;tr|B6DYP8|B6DYP8_RAT Glutathione S-transferase OS=Rattus norvegicus OX=10116 GN=Gsta1 PE=2 SV=1;tr|Q9JLX3|Q9JLX3_RAT Glutathione S-transferase (Fragment)	203350000	238180000	241980000	251580000	275580000	123500000	178060000	101480000	177040000	142130000	122670000	82669000	111030000	70801000	130010000	120620000	171280000	93962000	152670000	139980000	149050000	194310000	172470000	119360000	160710000	307890000	550610000	403940000	457430000	533940000	242134000	144442000	0.596537	0.000879504	103436000	0.427185	2.87873e-05	135702400	0.560443	0.000319332	159180000	0.657405	0.00125728	450762000	1.86162	0.00190336
	Ccdc191	tr|A0A0G2JUG8|A0A0G2JUG8_RAT Coiled-coil domain-containing 191 OS=Rattus norvegicus OX=10116 GN=Ccdc191 PE=4 SV=1	202510000	189530000	216100000	201660000	266500000	20327	160540000	20327	8798800	23556000	20327	20327	20327	20327	153650000	84200000	146370000	21921000	134820000	86141000	86062000	102790000	108890000	122250000	133630000	169130000	176470000	162080000	210880000	145550000	215260000	3.85871e+07	0.179258	0.000768106	3.07463e+07	0.142833	0.000574419	94690400	0.439889	0.00162599	110724400	0.514375	0.000163709	172822000	0.802852	0.0395496
	Ndufb10	tr|D4A0T0|D4A0T0_RAT NADH dehydrogenase [ubiquinone] 1 beta subcomplex subunit 10 OS=Rattus norvegicus OX=10116 GN=Ndufb10 PE=1 SV=1	190540000	153720000	156840000	142870000	192860000	110200000	118130000	92431000	139140000	132780000	84351000	73010000	68344000	89000000	103200000	76315000	104490000	43489000	106140000	78129000	55322000	84199000	97770000	65624000	76575000	98561000	108090000	103380000	136190000	138260000	167366000	118536200	0.708245	0.00594715	83581000	0.499391	0.000109583	81712600	0.488227	0.000518722	75898000	0.453485	8.58615e-05	116896200	0.698447	0.00516119
Glutathione S-transferase Mu 1	Gstm1	sp|P04905|GSTM1_RAT Glutathione S-transferase Mu 1 OS=Rattus norvegicus OX=10116 GN=Gstm1 PE=1 SV=2;tr|Q6LDP3|Q6LDP3_RAT glutathione transferase OS=Rattus norvegicus OX=10116 PE=2 SV=1;tr|G3V983|G3V983_RAT glutathione transferase OS=Rattus norvegicus OX=10	185180000	261770000	272060000	273470000	257490000	161250000	173140000	103990000	193290000	98796000	120630000	62024000	109870000	83513000	114780000	119230000	182800000	100510000	163490000	178200000	159830000	169510000	160810000	115190000	156220000	260070000	371760000	278220000	325280000	316140000	249994000	146093200	0.584387	0.00327936	98163400	0.392663	6.0012e-05	148846000	0.595398	0.00248694	152312000	0.609263	0.000896138	310294000	1.24121	0.0457304
Cytochrome c oxidase subunit 5A, mitochondrial	Cox5a	tr|A0A8L2QDJ0|A0A8L2QDJ0_RAT Cytochrome c oxidase subunit 5A, mitochondrial OS=Rattus norvegicus OX=10116 GN=Cox5a PE=1 SV=1;sp|P11240|COX5A_RAT Cytochrome c oxidase subunit 5A, mitochondrial OS=Rattus norvegicus OX=10116 GN=Cox5a PE=1 SV=1;tr|A0A8I6GM29|A	181760000	112340000	98828000	110030000	138920000	81009000	65521000	48453000	95695000	72435000	63819000	57208000	50942000	58060000	79677000	57575000	75253000	61303000	66303000	58316000	43698000	55526000	77123000	50202000	59709000	53953000	59790000	70961000	74170000	69947000	128375600	72622600	0.565704	0.0106558	61941200	0.4825	0.00282805	63750000	0.49659	0.00282695	57251600	0.445969	0.00208527	65764200	0.51228	0.00355163
Beta-soluble NSF attachment protein	Napb	tr|F8WFM2|F8WFM2_RAT Beta-soluble NSF attachment protein OS=Rattus norvegicus OX=10116 GN=Napb PE=3 SV=1;sp|P85969|SNAB_RAT Beta-soluble NSF attachment protein OS=Rattus norvegicus OX=10116 GN=Napb PE=1 SV=1	177200000	184880000	179580000	186070000	190000000	148160000	132590000	133310000	186170000	143300000	111620000	70179000	81869000	147080000	123510000	44256000	109130000	27026000	97660000	68446000	22719000	49094000	90759000	58756000	72834000	84995000	100340000	96478000	112280000	134350000	183546000	148706000	0.810184	0.00865184	106851600	0.582152	0.000625116	69303600	0.377582	8.46953e-05	58832400	0.320532	5.13332e-06	105688600	0.575815	1.92537e-05
	Senp2-ps1	tr|A0A0G2K935|A0A0G2K935_RAT ULP_PROTEASE domain-containing protein OS=Rattus norvegicus OX=10116 GN=ENSRNOG00000066305 PE=3 SV=2;tr|A0A0G2JVE7|A0A0G2JVE7_RAT ULP_PROTEASE domain-containing protein OS=Rattus norvegicus OX=10116 GN=Senp2-ps1 PE=3 SV=2;tr|A0	176300000	171850000	209970000	199370000	174540000	54190000	113850000	32328000	86723000	48675000	56782000	42767000	45222000	20327	76414000	62818000	87649000	49584000	113630000	81381000	20327	91468000	107020000	92788000	20327	165720000	124280000	130670000	151910000	138880000	186406000	67153200	0.360252	9.11178e-05	4.42411e+07	0.237337	1.09583e-05	79012400	0.423873	4.28376e-05	5.82633e+07	0.312561	0.000931711	142292000	0.763345	0.00333486
Ermin	Ermn	sp|Q5RJL0|ERMIN_RAT Ermin OS=Rattus norvegicus OX=10116 GN=Ermn PE=1 SV=1;sp|Q5RJL0-2|ERMIN_RAT Isoform 2 of Ermin OS=Rattus norvegicus OX=10116 GN=Ermn	174890000	212060000	242160000	255130000	234300000	78392000	93064000	12441000	105600000	25736000	60347000	37915000	51864000	39498000	101580000	56239000	120000000	20477000	98236000	79619000	82161000	88084000	125010000	112320000	126780000	149850000	131450000	154540000	116370000	124720000	223708000	63046600	0.281825	0.000125172	58240800	0.260343	1.74108e-05	74914200	0.334875	0.000153021	106871000	0.477725	0.000120273	135386000	0.605191	0.000527456
Heterogeneous nuclear ribonucleoprotein A1;Heterogeneous nuclear ribonucleoprotein A1, N-terminally processed	Hnrnpa1	tr|Q6P6G9|Q6P6G9_RAT Heterogeneous nuclear ribonucleoprotein A1 OS=Rattus norvegicus OX=10116 GN=Hnrnpa1 PE=2 SV=1;tr|Q5I0M7|Q5I0M7_RAT Heterogeneous nuclear ribonucleoprotein A1 OS=Rattus norvegicus OX=10116 GN=Hnrnpa1 PE=2 SV=1;tr|A0A8J8YF53|A0A8J8YF53_R	168810000	179560000	154620000	163590000	172560000	112020000	167770000	111130000	85011000	94445000	192330000	195660000	233250000	195520000	231560000	328090000	219680000	268230000	273140000	286100000	359290000	301730000	251180000	278800000	286330000	229760000	266050000	237580000	265620000	238650000	167828000	114075200	0.679715	0.00706694	209664000	1.24928	0.00345359	275048000	1.63887	0.000326452	295466000	1.76053	0.000121072	247532000	1.47491	1.63965e-05
Alcohol dehydrogenase [NADP(+)]	Akr1a1	sp|P51635|AK1A1_RAT Aldo-keto reductase family 1 member A1 OS=Rattus norvegicus OX=10116 GN=Akr1a1 PE=1 SV=2;tr|A0A8I6AVC9|A0A8I6AVC9_RAT Aldo-keto reductase family 1 member A1 OS=Rattus norvegicus OX=10116 GN=Akr1a1 PE=1 SV=1;tr|A0A8I5ZT45|A0A8I5ZT45_RAT	168410000	171180000	166210000	184160000	187040000	122220000	129610000	115460000	131250000	118720000	134570000	123160000	133040000	108500000	138470000	250120000	185760000	277900000	214870000	259810000	246140000	253040000	201730000	249970000	210370000	199260000	210610000	207130000	222640000	203550000	175400000	123452000	0.703831	9.09881e-06	127548000	0.727184	0.000116719	237692000	1.35514	0.00654239	232250000	1.32412	0.0012222	208638000	1.1895	0.000452934
Microtubule-associated protein;Microtubule-associated protein tau	Mapt	tr|A0A8K1WG57|A0A8K1WG57_RAT Microtubule-associated protein OS=Rattus norvegicus OX=10116 GN=MAPT_2N4R PE=2 SV=1;tr|A0A8K1WHA3|A0A8K1WHA3_RAT Microtubule-associated protein OS=Rattus norvegicus OX=10116 GN=MAPT_BigTau PE=2 SV=1;tr|A0A8I5ZN17|A0A8I5ZN17_RAT	165920000	140590000	139460000	124210000	119170000	54124000	82539000	18160000	84369000	38917000	49192000	16621000	57451000	57184000	80980000	47366000	94096000	22486000	71610000	57419000	43035000	74277000	86285000	69335000	87509000	79671000	67656000	77421000	105040000	102850000	137870000	55621800	0.403437	0.000614607	52285600	0.379238	0.000192087	58595400	0.425005	0.000591403	72088200	0.522871	0.000435079	86527600	0.627603	0.00162434
Prohibitin-2	Phb2	tr|A0A8L2Q8H9|A0A8L2Q8H9_RAT Prohibitin OS=Rattus norvegicus OX=10116 GN=Phb2 PE=1 SV=1;tr|A0A0G2KB63|A0A0G2KB63_RAT Prohibitin OS=Rattus norvegicus OX=10116 GN=Phb2 PE=1 SV=1;sp|Q5XIH7|PHB2_RAT Prohibitin-2 OS=Rattus norvegicus OX=10116 GN=Phb2 PE=1 SV=1;	165340000	140180000	135250000	149250000	168810000	95249000	109810000	103160000	100510000	87175000	85465000	69429000	77513000	68157000	97622000	100910000	103850000	71601000	110870000	100890000	65123000	78932000	108530000	100220000	108190000	108940000	113160000	106580000	132750000	132460000	151766000	99180800	0.653511	0.000130854	79637200	0.524737	3.15528e-05	97624200	0.643255	0.000451509	92199000	0.607508	0.000604425	118778000	0.782639	0.00562399
Synapsin-2	Syn2	tr|G3V733|G3V733_RAT Synapsin II, isoform CRA_a OS=Rattus norvegicus OX=10116 GN=Syn2 PE=1 SV=3;sp|Q63537|SYN2_RAT Synapsin-2 OS=Rattus norvegicus OX=10116 GN=Syn2 PE=1 SV=1;sp|Q63537-2|SYN2_RAT Isoform IIb of Synapsin-2 OS=Rattus norvegicus OX=10116 GN=Sy	164110000	141040000	125940000	117200000	116540000	55220000	80199000	14743000	93541000	48804000	50344000	28044000	64187000	31176000	67146000	37322000	67804000	17660000	53828000	42705000	10972000	48884000	61907000	51966000	60380000	50815000	56864000	68517000	84084000	85167000	132966000	58501400	0.439973	0.00183716	48179400	0.362344	0.000110494	43863800	0.329887	8.65445e-05	46821800	0.352134	0.000156562	69089400	0.519602	0.000489875
	Rap1gds1	tr|F1M7Y3|F1M7Y3_RAT Rap1 GTPase-GDP dissociation stimulator 1 OS=Rattus norvegicus OX=10116 GN=Rap1gds1 PE=4 SV=3	162920000	162610000	158110000	210950000	156310000	102400000	129690000	136580000	105070000	96810000	96555000	55156000	71497000	73811000	101690000	58859000	97612000	49366000	93487000	89180000	76855000	81585000	97053000	82150000	82422000	106580000	91489000	96713000	93963000	98328000	170180000	114110000	0.670525	0.00256121	79741800	0.468573	0.000143941	77700800	0.45658	0.000187643	84013000	0.493671	4.52601e-05	97414600	0.572421	0.000128146
ES1 protein homolog, mitochondrial	Gatd3a	sp|P56571|ES1_RAT ES1 protein homolog, mitochondrial OS=Rattus norvegicus OX=10116 PE=1 SV=2;tr|A0A8L2Q046|A0A8L2Q046_RAT Glutamine amidotransferase class 1 domain-containing 3A OS=Rattus norvegicus OX=10116 GN=Gatd3a PE=1 SV=1	162580000	130100000	131720000	139310000	158500000	88950000	144250000	86201000	131740000	69821000	67285000	62592000	77922000	41337000	109420000	83065000	76055000	58980000	90191000	73824000	68635000	82822000	93149000	88491000	87772000	110940000	119460000	110440000	129790000	125990000	144442000	104192400	0.721344	0.034701	71711200	0.496471	0.000526604	76423000	0.529091	4.5825e-05	84173800	0.582752	6.63583e-05	119324000	0.826103	0.0124026
Neurofilament heavy polypeptide	Nefh	tr|A0A8I6APA7|A0A8I6APA7_RAT Neurofilament heavy polypeptide OS=Rattus norvegicus OX=10116 GN=Nefh PE=3 SV=1;tr|F1LRZ7|F1LRZ7_RAT Neurofilament heavy polypeptide OS=Rattus norvegicus OX=10116 GN=Nefh PE=1 SV=1;sp|P16884|NFH_RAT Neurofilament heavy polypept	158210000	137280000	157310000	142510000	123140000	244970000	224930000	284730000	216060000	306360000	114030000	95216000	83212000	114440000	120590000	65676000	103130000	82684000	85541000	92002000	68279000	54394000	99184000	86004000	88294000	86149000	58392000	69977000	107320000	71809000	143690000	255410000	1.77751	0.00031859	105497600	0.734203	0.00407602	85806600	0.597165	0.000199977	79231000	0.551402	0.000244434	78729400	0.547911	0.000290998
V-type proton ATPase subunit B, brain isoform	Atp6v1b2	sp|P62815|VATB2_RAT V-type proton ATPase subunit B, brain isoform OS=Rattus norvegicus OX=10116 GN=Atp6v1b2 PE=1 SV=1;tr|A0A8I6ADT2|A0A8I6ADT2_RAT Vacuolar proton pump subunit B OS=Rattus norvegicus OX=10116 GN=Atp6v1b2 PE=1 SV=1;tr|A0A8I6AE86|A0A8I6AE86_R	152120000	137590000	130170000	131120000	137440000	124940000	100560000	136580000	120240000	122660000	105070000	107870000	80565000	115670000	119390000	87744000	91398000	90651000	92379000	96803000	27899000	41425000	106990000	109180000	95220000	67818000	58615000	55314000	49756000	77970000	137688000	120996000	0.878769	0.0448513	105713000	0.767772	0.00356124	91795000	0.666688	4.29393e-06	76142800	0.55301	0.00829342	61894600	0.449528	2.1961e-06
Bis(5-nucleosyl)-tetraphosphatase [asymmetrical]	Nudt2	sp|Q6PEC0|AP4A_RAT Bis(5-nucleosyl)-tetraphosphatase [asymmetrical] OS=Rattus norvegicus OX=10116 GN=Nudt2 PE=2 SV=3	150450000	141950000	130630000	154550000	174950000	135910000	103400000	82089000	129490000	123290000	66393000	52628000	60468000	40991000	100820000	66348000	96942000	64606000	109540000	85800000	72319000	71047000	88299000	78863000	77719000	100040000	114800000	114660000	92659000	140050000	150506000	114835800	0.762998	0.0197423	64260000	0.42696	0.000123109	84647200	0.562417	0.000411466	77649400	0.515922	1.64561e-05	112441800	0.747092	0.00838364
Calcium/calmodulin-dependent protein kinase type II subunit gamma	Camk2g	sp|P11730|KCC2G_RAT Calcium/calmodulin-dependent protein kinase type II subunit gamma OS=Rattus norvegicus OX=10116 GN=Camk2g PE=1 SV=1;tr|A0A8I6AD45|A0A8I6AD45_RAT calcium/calmodulin-dependent protein kinase OS=Rattus norvegicus OX=10116 GN=Camk2g PE=1 SV	149330000	143910000	141570000	143430000	132350000	64099000	88778000	31331000	91985000	45484000	72875000	53288000	80904000	37499000	87951000	64643000	89868000	43784000	80437000	70391000	49901000	72873000	91537000	83005000	102340000	108900000	96260000	106510000	126540000	119560000	142118000	64335400	0.45269	0.00021038	66503400	0.467945	5.20744e-05	69824600	0.491314	2.32183e-05	79931200	0.562428	0.00016132	111554000	0.784939	0.000887338
Dynactin subunit 2	Dctn2	tr|A0A8I5ZQ44|A0A8I5ZQ44_RAT Dynactin subunit 2 OS=Rattus norvegicus OX=10116 GN=Dctn2 PE=1 SV=1;tr|A0A8I6AQX8|A0A8I6AQX8_RAT Dynactin subunit 2 OS=Rattus norvegicus OX=10116 GN=Dctn2 PE=1 SV=1;tr|A0A0G2JUC7|A0A0G2JUC7_RAT Dynactin subunit 2 OS=Rattus norv	147240000	175940000	173370000	167690000	204540000	88163000	148060000	97558000	108970000	83800000	97277000	85502000	103740000	97716000	143770000	104260000	160810000	87692000	144430000	120770000	134150000	143370000	141360000	127470000	136600000	137980000	134180000	146280000	167950000	126990000	173756000	105310200	0.606081	0.00166417	105601000	0.607755	0.00102836	123592400	0.711299	0.0143085	136590000	0.786102	0.00478173	142676000	0.821128	0.0278118
Complement component 1 Q subcomponent-binding protein, mitochondrial	C1qbp	tr|A0A8L2QIZ5|A0A8L2QIZ5_RAT Complement component 1 Q subcomponent-binding protein, mitochondrial OS=Rattus norvegicus OX=10116 GN=C1qbp PE=1 SV=1;sp|O35796|C1QBP_RAT Complement component 1 Q subcomponent-binding protein, mitochondrial OS=Rattus norvegicus	146480000	86147000	109100000	91404000	115130000	65241000	82046000	60771000	69089000	67726000	74652000	55307000	63531000	55570000	76674000	67773000	70772000	59325000	83626000	63308000	62290000	80205000	65749000	70492000	66191000	57743000	60145000	54663000	92730000	72412000	109652200	68974600	0.629031	0.00678542	65146800	0.594122	0.00494681	68960800	0.628905	0.00742776	68985400	0.629129	0.00636152	67538600	0.615935	0.0107739
Endophilin-A1	Sh3gl2	tr|A0A8I6GFM2|A0A8I6GFM2_RAT Endophilin-A1 OS=Rattus norvegicus OX=10116 GN=Sh3gl2 PE=1 SV=1;tr|A0A8L2Q412|A0A8L2Q412_RAT Endophilin-A1 OS=Rattus norvegicus OX=10116 GN=Sh3gl2 PE=1 SV=1;sp|O35179|SH3G2_RAT Endophilin-A1 OS=Rattus norvegicus OX=10116 GN=Sh3	145920000	109790000	119840000	124860000	149190000	85698000	85897000	66038000	115030000	69563000	66999000	36619000	45710000	29844000	69974000	45839000	89996000	26007000	70353000	55502000	39142000	53966000	72876000	60954000	58916000	100730000	77663000	91136000	112110000	102860000	129920000	84445200	0.649978	0.00427316	49829200	0.383538	8.93996e-05	57539400	0.442883	0.000600432	57170800	0.440046	5.44816e-05	96899800	0.745842	0.00884572
	Cfl2	tr|M0RC65|M0RC65_RAT Cofilin 2 OS=Rattus norvegicus OX=10116 GN=Cfl2 PE=1 SV=1	145220000	130070000	139080000	136980000	173040000	100530000	107020000	63278000	138220000	85731000	89896000	55040000	43272000	30404000	75048000	50986000	102770000	42447000	95787000	63401000	47383000	54924000	78054000	48224000	57630000	87302000	82069000	102380000	119940000	112530000	144878000	98955800	0.683028	0.0129577	58732000	0.405389	0.000168311	71078200	0.490607	0.000807807	57243000	0.395112	1.30874e-05	100844200	0.696063	0.00280288
Elongation factor Tu, mitochondrial	Tufm	sp|P85834|EFTU_RAT Elongation factor Tu, mitochondrial OS=Rattus norvegicus OX=10116 GN=Tufm PE=1 SV=1;tr|A0A8I5ZXD5|A0A8I5ZXD5_RAT Elongation factor Tu, mitochondrial OS=Rattus norvegicus OX=10116 GN=Tufm PE=1 SV=1	144580000	129160000	127030000	126440000	164820000	65680000	94764000	28014000	85063000	44557000	71860000	58463000	83685000	50407000	102750000	81740000	100030000	67139000	94322000	84434000	63672000	81373000	98685000	96704000	105330000	98791000	99359000	84992000	100800000	103990000	138406000	63615600	0.45963	0.000836231	73433000	0.530562	0.000590025	85533000	0.617986	0.000466965	89152800	0.64414	0.0015778	97586400	0.705073	0.000993351
NADH dehydrogenase [ubiquinone] 1 alpha subcomplex subunit 5	Ndufa5	sp|Q63362|NDUA5_RAT NADH dehydrogenase [ubiquinone] 1 alpha subcomplex subunit 5 OS=Rattus norvegicus OX=10116 GN=Ndufa5 PE=1 SV=3;tr|A0A8I6AIC3|A0A8I6AIC3_RAT NADH dehydrogenase [ubiquinone] 1 alpha subcomplex subunit 5 OS=Rattus norvegicus OX=10116 GN=Nd	140190000	95974000	101420000	106340000	135610000	74440000	80515000	59071000	111440000	77180000	61587000	38843000	48229000	50881000	66119000	40587000	77016000	37365000	71014000	48431000	33648000	46828000	64275000	42808000	38323000	64837000	66573000	94336000	104680000	97362000	115906800	80529200	0.694775	0.0223878	53131800	0.458401	0.000304387	54882600	0.473506	0.00105327	45176400	0.389765	0.000152861	85557600	0.738159	0.0394268
Succinate dehydrogenase [ubiquinone] iron-sulfur subunit, mitochondrial	Sdhb	sp|P21913|SDHB_RAT Succinate dehydrogenase [ubiquinone] iron-sulfur subunit, mitochondrial OS=Rattus norvegicus OX=10116 GN=Sdhb PE=2 SV=2;tr|A0A8L2Q4P2|A0A8L2Q4P2_RAT Succinate dehydrogenase [ubiquinone] iron-sulfur subunit, mitochondrial OS=Rattus norveg	140140000	107710000	113470000	106350000	125090000	78198000	81621000	67993000	108390000	61690000	65487000	50712000	50431000	48986000	73709000	59124000	82733000	34059000	83207000	74142000	66819000	70454000	72724000	55786000	60948000	79970000	82862000	95352000	115370000	100760000	118552000	79578400	0.671253	0.00515385	57865000	0.488098	6.66754e-05	66653000	0.562226	0.00167961	65346200	0.551203	6.6377e-05	94862800	0.800179	0.0301705
Prohibitin	Phb	sp|P67779|PHB1_RAT Prohibitin 1 OS=Rattus norvegicus OX=10116 GN=Phb1 PE=1 SV=1;tr|A0A8I5ZUY9|A0A8I5ZUY9_RAT Prohibitin OS=Rattus norvegicus OX=10116 GN=LOC688815 PE=3 SV=1	139260000	131120000	134070000	126290000	143030000	97947000	109110000	87756000	114890000	91938000	86634000	67375000	75951000	75043000	95584000	78482000	91995000	64070000	96392000	86127000	77736000	92605000	95303000	79148000	72868000	105800000	118720000	103510000	133970000	118460000	134754000	100328200	0.744529	0.000391629	80117400	0.594546	1.24139e-05	83413200	0.619004	4.33513e-05	83532000	0.619885	1.09243e-05	116092000	0.861511	0.0168978
	Ndufs8	tr|B0BNE6|B0BNE6_RAT NADH dehydrogenase [ubiquinone] iron-sulfur protein 8, mitochondrial OS=Rattus norvegicus OX=10116 GN=Ndufs8 PE=2 SV=1;tr|F7FGW7|F7FGW7_RAT NADH dehydrogenase [ubiquinone] iron-sulfur protein 8, mitochondrial OS=Rattus norvegicus OX=10	137730000	105840000	82395000	82118000	88849000	36272000	53833000	35553000	57169000	40532000	36017000	27987000	27648000	35487000	36398000	28853000	58516000	17679000	58239000	42625000	41255000	46211000	53705000	34532000	37822000	49438000	54069000	49794000	78575000	57622000	99386400	44671800	0.449476	0.00139116	32707400	0.329093	0.000250715	41182400	0.414367	0.00230218	42705000	0.429687	0.000889438	57899600	0.582571	0.0079271
Secernin-1	Scrn1	sp|Q6AY84|SCRN1_RAT Secernin-1 OS=Rattus norvegicus OX=10116 GN=Scrn1 PE=1 SV=1	135600000	149730000	138970000	134990000	150040000	96787000	94786000	142650000	93791000	66800000	67832000	61712000	76523000	85438000	101650000	48320000	91733000	44457000	83519000	64860000	63678000	87028000	120100000	97285000	116930000	105730000	96395000	108100000	112860000	125510000	141866000	98962800	0.697579	0.00959046	78631000	0.554262	3.85496e-05	66577800	0.469301	6.37719e-05	97004200	0.683773	0.0033161	109719000	0.773399	0.000561866
NADH dehydrogenase [ubiquinone] flavoprotein 2, mitochondrial	Ndufv2	tr|A0A8I5ZXA6|A0A8I5ZXA6_RAT NADH dehydrogenase [ubiquinone] flavoprotein 2, mitochondrial OS=Rattus norvegicus OX=10116 GN=Ndufv2 PE=1 SV=1;sp|P19234|NDUV2_RAT NADH dehydrogenase [ubiquinone] flavoprotein 2, mitochondrial OS=Rattus norvegicus OX=10116 GN=	135000000	106130000	105070000	96270000	120180000	64488000	78877000	52054000	95363000	64137000	57426000	46021000	51179000	46617000	70674000	44507000	61015000	31811000	74808000	53724000	42361000	54732000	67590000	50660000	55269000	65417000	64733000	74894000	99895000	81110000	112530000	70983800	0.630799	0.00331965	54383400	0.483279	0.000101505	53173000	0.472523	0.000339311	54122400	0.48096	7.87883e-05	77209800	0.686126	0.0054563
V-type proton ATPase subunit C 1	Atp6v1c1	sp|Q5FVI6|VATC1_RAT V-type proton ATPase subunit C 1 OS=Rattus norvegicus OX=10116 GN=Atp6v1c1 PE=1 SV=1;tr|A0A8I6GCD8|A0A8I6GCD8_RAT V-type proton ATPase subunit C OS=Rattus norvegicus OX=10116 GN=Atp6v1c1 PE=1 SV=1;tr|A0A8I5Y7J1|A0A8I5Y7J1_RAT V-type pro	134270000	115990000	117210000	107690000	114460000	71197000	75450000	76844000	88368000	90370000	85659000	64559000	60263000	78638000	83785000	74616000	82247000	65359000	82586000	84912000	68035000	75479000	93550000	81156000	80490000	84997000	83035000	87478000	94756000	94233000	117924000	80445800	0.682183	0.000195954	74580800	0.632448	0.0002093	77944000	0.660968	0.000108966	79742000	0.676215	0.000234941	88899800	0.753874	0.000409802
Succinyl-CoA ligase subunit beta	Sucla2	tr|B2RZ24|B2RZ24_RAT Succinate-CoA ligase subunit beta (Fragment) OS=Rattus norvegicus OX=10116 GN=Sucla2 PE=2 SV=1;tr|F1LM47|F1LM47_RAT Succinate--CoA ligase [ADP-forming] subunit beta, mitochondrial OS=Rattus norvegicus OX=10116 GN=Sucla2 PE=1 SV=1;tr|A0	133870000	117700000	122290000	112110000	141320000	56202000	78428000	26875000	80154000	34377000	50733000	41808000	55703000	25849000	77578000	50465000	80302000	30859000	69830000	56702000	21960000	34309000	77230000	69048000	76321000	68610000	62123000	59125000	71942000	75975000	125458000	55207200	0.440045	0.000421716	50334200	0.401204	7.02106e-05	57631600	0.45937	0.000140896	55773600	0.44456	0.000587238	67555000	0.538467	1.36899e-05
	Ahsa1	tr|B0BN63|B0BN63_RAT Activator of Hsp90 ATPase activity 1 OS=Rattus norvegicus OX=10116 GN=Ahsa1 PE=1 SV=1	133850000	125850000	135180000	135200000	136120000	69236000	124080000	55326000	91882000	90006000	87120000	61229000	72330000	50196000	104000000	81415000	93248000	71232000	97866000	96268000	78456000	87931000	94093000	113780000	113870000	108450000	101030000	142370000	94221000	114080000	133240000	86106000	0.646247	0.00401545	74975000	0.562706	0.000314743	88005800	0.660506	3.23848e-05	97626000	0.732708	0.00124028	112030200	0.840815	0.0372944
Microtubule-associated protein RP/EB family member 3	Mapre3	sp|Q5XIT1|MARE3_RAT Microtubule-associated protein RP/EB family member 3 OS=Rattus norvegicus OX=10116 GN=Mapre3 PE=1 SV=1;tr|A0A8I6A6V2|A0A8I6A6V2_RAT Microtubule-associated protein RP/EB family member 3 OS=Rattus norvegicus OX=10116 GN=Mapre3 PE=1 SV=1	129370000	122440000	127240000	121980000	140760000	63700000	73310000	44273000	84110000	57681000	58364000	36975000	44136000	37384000	75724000	55711000	86590000	28587000	79364000	58232000	27241000	47261000	71449000	51053000	63829000	75989000	81860000	82098000	92763000	102360000	128358000	64614800	0.503395	3.05354e-05	50516600	0.39356	1.18437e-05	61696800	0.480662	0.000257784	52166600	0.406415	1.63838e-05	87014000	0.677901	9.90941e-05
Microtubule-associated protein RP/EB family member 2	Mapre2	tr|M0R8A4|M0R8A4_RAT Microtubule-associated protein RP/EB family member 2 OS=Rattus norvegicus OX=10116 GN=Mapre2 PE=1 SV=3;tr|M0R7M8|M0R7M8_RAT Microtubule-associated protein RP/EB family member 2 OS=Rattus norvegicus OX=10116 GN=Mapre2 PE=1 SV=3;sp|Q3B8Q	127890000	140070000	175210000	208130000	156100000	55908000	84035000	31404000	85672000	4775100	43870000	27872000	40843000	1319600	93359000	70462000	90144000	21061000	83699000	84128000	34880000	43316000	76373000	78431000	70559000	65084000	65557000	54641000	38669000	85109000	161480000	52358820	0.324243	0.000823038	41452720	0.256705	0.00039137	69898800	0.432864	0.00129254	60711800	0.375971	0.000316773	61812000	0.382784	0.000253778
Hydroxymethylglutaryl-CoA synthase, cytoplasmic	Hmgcs1	tr|A0A8I6AH54|A0A8I6AH54_RAT Hydroxymethylglutaryl-CoA synthase OS=Rattus norvegicus OX=10116 GN=Hmgcs1 PE=1 SV=1;sp|P17425|HMCS1_RAT Hydroxymethylglutaryl-CoA synthase, cytoplasmic OS=Rattus norvegicus OX=10116 GN=Hmgcs1 PE=1 SV=1;tr|A0A8I6AX76|A0A8I6AX76	123250000	162600000	177580000	129770000	117230000	44261000	72191000	56215000	25366000	14392000	26039000	14934000	17465000	19417000	45742000	9557800	10411000	1241200	6202000	6369000	680950	1865500	10371000	9731800	4669400	10109000	2693100	506860	621740	8012500	142086000	42485000	0.299009	0.000226897	24719400	0.173975	1.90146e-05	6756200	0.0475501	3.33366e-06	5463730	0.0384537	3.21314e-06	4388640	0.0308872	3.02467e-06
Tubulin polymerization-promoting protein family member 3	Tppp3	sp|Q5PPN5|TPPP3_RAT Tubulin polymerization-promoting protein family member 3 OS=Rattus norvegicus OX=10116 GN=Tppp3 PE=2 SV=1;tr|A0A8I6ANX0|A0A8I6ANX0_RAT Tubulin polymerization-promoting protein family member 3 OS=Rattus norvegicus OX=10116 GN=Tppp3 PE=1	121260000	146650000	159940000	177660000	150370000	81222000	77910000	78849000	80263000	77290000	69549000	39435000	47782000	56051000	72134000	56671000	78248000	37071000	78398000	71571000	73517000	76220000	78337000	61420000	75264000	103810000	96128000	108180000	122090000	119370000	151176000	79106800	0.523276	5.20999e-05	56990200	0.376979	2.898e-05	64391800	0.425939	9.6354e-05	72951600	0.482561	4.04997e-05	109915600	0.72707	0.0041295
Protein kinase C and casein kinase substrate in neurons protein 1	Pacsin1	sp|Q9Z0W5|PACN1_RAT Protein kinase C and casein kinase substrate in neurons protein 1 OS=Rattus norvegicus OX=10116 GN=Pacsin1 PE=1 SV=1;tr|A0A0G2JWR2|A0A0G2JWR2_RAT Protein kinase C and casein kinase substrate in neurons protein 1 OS=Rattus norvegicus OX=	119770000	118950000	116860000	109840000	125320000	63626000	77869000	65952000	89994000	49054000	55748000	36458000	54007000	42672000	74358000	33264000	69826000	23146000	62058000	42121000	27353000	47260000	61422000	52291000	54275000	66577000	55340000	65796000	82019000	78529000	118148000	69299000	0.586544	0.000161412	52648600	0.445616	1.33816e-05	46083000	0.390045	4.63911e-05	48520200	0.410673	3.90953e-06	69652200	0.589533	1.91955e-05
Heterogeneous nuclear ribonucleoprotein A3	Hnrnpa3	tr|A0A8I5ZY44|A0A8I5ZY44_RAT Heterogeneous nuclear ribonucleoprotein A3 OS=Rattus norvegicus OX=10116 GN=Hnrnpa3 PE=1 SV=1;sp|Q6URK4|ROA3_RAT Heterogeneous nuclear ribonucleoprotein A3 OS=Rattus norvegicus OX=10116 GN=Hnrnpa3 PE=1 SV=1;tr|A0A8I5ZNL7|A0A8I5	118750000	112190000	114850000	127270000	131370000	106090000	105910000	96953000	79247000	94128000	177000000	159940000	185060000	160320000	143240000	215370000	133040000	255690000	164230000	205460000	294210000	267300000	200720000	215590000	220730000	195740000	209020000	185530000	188950000	168750000	120886000	96465600	0.797988	0.00403679	165112000	1.36585	0.000635381	194758000	1.61109	0.0089148	239710000	1.98294	0.000167449	189598000	1.5684	1.67308e-05
3-hydroxyacyl-CoA dehydrogenase type-2	Hsd17b10	tr|B0BMW2|B0BMW2_RAT Hydroxyacyl-Coenzyme A dehydrogenase type II OS=Rattus norvegicus OX=10116 GN=Hsd17b10 PE=2 SV=1;sp|O70351|HCD2_RAT 3-hydroxyacyl-CoA dehydrogenase type-2 OS=Rattus norvegicus OX=10116 GN=Hsd17b10 PE=1 SV=3;tr|A0A8J8XAP0|A0A8J8XAP0_RAT	115770000	107470000	107820000	104380000	115190000	69838000	83428000	46938000	91559000	74342000	64904000	32384000	43138000	33823000	74721000	82397000	80026000	67128000	86599000	90193000	50234000	49942000	74056000	73413000	73421000	69048000	73976000	64822000	54424000	74581000	110126000	73221000	0.664884	0.00159413	49794000	0.452155	0.000132038	81268600	0.73796	0.000221839	64213200	0.583088	7.56269e-05	67370200	0.611756	9.37018e-06
Serum albumin	Alb	sp|P02770|ALBU_RAT Albumin OS=Rattus norvegicus OX=10116 GN=Alb PE=1 SV=2	115640000	227780000	219460000	257090000	158060000	8964700000	7299200000	14133000000	4771500000	10088000000	4182300000	13732000000	11483000000	17436000000	6176300000	3312000000	3411600000	5012000000	1622500000	1378300000	1184500000	2038100000	995440000	1392900000	886800000	961680000	470820000	825060000	379250000	509100000	195606000	9051280000	46.273	0.000455324	10601920000	54.2004	0.00267808	2947280000	15.0674	0.00325996	1299548000	6.6437	0.000665061	629182000	3.21658	0.00544032
	Auh	tr|A0A8I6AAT9|A0A8I6AAT9_RAT Methylglutaconyl-CoA hydratase, mitochondrial OS=Rattus norvegicus OX=10116 GN=Auh PE=1 SV=1;tr|A0A8I5Y7Q4|A0A8I5Y7Q4_RAT Methylglutaconyl-CoA hydratase, mitochondrial OS=Rattus norvegicus OX=10116 GN=Auh PE=1 SV=1;sp|F1LU71|AU	110750000	89077000	86918000	81635000	111520000	40639000	68109000	30188000	84804000	43018000	38427000	3837400	28902000	20327	55668000	32432000	63921000	22857000	54843000	43453000	18172000	37984000	57369000	51038000	50189000	59978000	53351000	67973000	74680000	77536000	95980000	53351600	0.555862	0.00700108	2.53709e+07	0.264336	0.000422695	43501200	0.453232	0.000646685	42950400	0.447493	0.000479348	66703600	0.694974	0.00540719
	Ndufa7l	tr|A9UMV9|A9UMV9_RAT NADH dehydrogenase [ubiquinone] 1 alpha subcomplex subunit 7 OS=Rattus norvegicus OX=10116 GN=Ndufa7 PE=1 SV=1	109140000	90889000	87911000	81897000	106270000	54917000	82889000	51816000	92236000	59778000	46687000	41406000	40690000	47776000	67996000	44322000	69089000	32919000	73232000	49274000	26579000	50423000	53872000	42006000	48658000	54886000	58433000	62019000	81912000	88241000	95221400	68327200	0.717561	0.0240062	48911000	0.513656	0.000217927	53767200	0.564655	0.00209453	44307600	0.465311	0.000103566	69098200	0.725658	0.0156928
Ubiquitin thioesterase OTUB1	Otub1	sp|B2RYG6|OTUB1_RAT Ubiquitin thioesterase OTUB1 OS=Rattus norvegicus OX=10116 GN=Otub1 PE=1 SV=1;tr|A0A8L2QFR7|A0A8L2QFR7_RAT ubiquitinyl hydrolase 1 OS=Rattus norvegicus OX=10116 GN=Otub1 PE=1 SV=1;tr|A0A8I5XVU7|A0A8I5XVU7_RAT Ubiquitin thioesterase OS=R	109000000	107100000	105410000	119820000	119440000	54910000	69908000	53480000	68960000	51571000	51486000	29349000	48742000	34783000	73870000	55069000	76427000	44337000	83962000	62945000	49037000	56310000	69093000	55741000	63877000	72627000	76916000	78003000	89793000	90382000	112154000	59765800	0.53289	6.46907e-06	47646000	0.424827	5.64209e-05	64548000	0.57553	0.000284401	58811600	0.524383	3.099e-06	81544200	0.727073	0.000201362
Serine/threonine-protein phosphatase 2A catalytic subunit alpha isoform	Ppp2ca	sp|P63331|PP2AA_RAT Serine/threonine-protein phosphatase 2A catalytic subunit alpha isoform OS=Rattus norvegicus OX=10116 GN=Ppp2ca PE=1 SV=1;tr|A0A8I5ZZ39|A0A8I5ZZ39_RAT Serine/threonine-protein phosphatase OS=Rattus norvegicus OX=10116 GN=Ppp2ca PE=3 SV=	108670000	115010000	129590000	132360000	131290000	69470000	100680000	60204000	95258000	51210000	75593000	67630000	61973000	46658000	93712000	109070000	110210000	74494000	116110000	95039000	76369000	80200000	105510000	92298000	99790000	105420000	106080000	100020000	99770000	103000000	123384000	75364400	0.610812	0.00220504	69113200	0.560147	0.000348054	100984600	0.818458	0.0360052	90833400	0.736185	0.00224825	102858000	0.833641	0.00346695
Ubiquitin-conjugating enzyme E2 variant 2	Ube2v2	sp|Q7M767|UB2V2_RAT Ubiquitin-conjugating enzyme E2 variant 2 OS=Rattus norvegicus OX=10116 GN=Ube2v2 PE=1 SV=3;tr|A0A0G2JU07|A0A0G2JU07_RAT Ubiquitin-conjugating enzyme E2 variant 2 OS=Rattus norvegicus OX=10116 GN=Ube2v2 PE=1 SV=2;tr|A0A8I5ZN23|A0A8I5ZN2	106140000	94719000	106970000	97784000	111090000	78652000	81858000	57527000	89913000	58641000	63066000	53165000	49366000	37168000	63411000	79137000	92015000	81709000	80703000	79298000	54892000	67261000	67306000	50582000	60175000	75343000	82401000	81604000	95831000	98416000	103340600	73318200	0.709481	0.00304625	53235200	0.515143	2.3268e-05	82572400	0.799032	0.000691803	60043200	0.581022	1.15401e-05	86719000	0.839157	0.014988
NADH dehydrogenase [ubiquinone] iron-sulfur protein 2, mitochondrial	Ndufs2	sp|Q641Y2|NDUS2_RAT NADH dehydrogenase [ubiquinone] iron-sulfur protein 2, mitochondrial OS=Rattus norvegicus OX=10116 GN=Ndufs2 PE=1 SV=1;tr|A0A8I6ABR8|A0A8I6ABR8_RAT NADH dehydrogenase [ubiquinone] iron-sulfur protein 2, mitochondrial OS=Rattus norvegicu	105890000	94868000	92302000	97368000	104300000	68636000	76639000	72239000	94429000	80418000	55482000	48968000	52661000	76048000	68376000	44588000	67865000	26535000	54751000	51249000	37308000	52946000	64617000	62215000	47687000	63103000	60971000	55272000	72162000	66270000	98945600	78472200	0.793084	0.00424079	60307000	0.609497	0.000151279	48997600	0.495197	0.000128835	52954600	0.535189	3.76744e-05	63555600	0.642329	1.5987e-05
Synembryn-B	Ric8b	tr|A0A8I6GI93|A0A8I6GI93_RAT Synembryn OS=Rattus norvegicus OX=10116 GN=Ric8b PE=3 SV=1;tr|A0A8I5Y0A0|A0A8I5Y0A0_RAT Synembryn OS=Rattus norvegicus OX=10116 GN=Ric8b PE=3 SV=1;tr|A0A8I6G7F7|A0A8I6G7F7_RAT Synembryn OS=Rattus norvegicus OX=10116 GN=Ric8b PE	105200000	127490000	138380000	145970000	145110000	59168000	42867000	84693000	96495000	20327	69700000	20327	20327	93211000	106320000	20327	103240000	20327	20327	20327	41260000	20327	20327	20327	20327	20327	20327	20327	20327	20327	132430000	5.66487e+07	0.427763	0.00356734	5.38543e+07	0.406663	0.0112272	2.06643e+07	0.156039	0.000949371	8.26826e+06	0.062435	3.89539e-06	20327	0.000153492	1.16203e-07
Serine/threonine-protein phosphatase 2B catalytic subunit alpha isoform	Ppp3ca	tr|A0A8I5Y7T7|A0A8I5Y7T7_RAT Serine/threonine-protein phosphatase OS=Rattus norvegicus OX=10116 GN=Ppp3ca PE=1 SV=1;sp|P63329|PP2BA_RAT Protein phosphatase 3 catalytic subunit alpha OS=Rattus norvegicus OX=10116 GN=Ppp3ca PE=1 SV=1	104710000	106130000	93637000	98861000	95580000	60946000	73855000	69642000	56856000	55056000	45124000	43168000	56131000	56245000	62297000	44697000	64493000	29741000	57412000	50594000	37539000	55166000	63232000	59204000	66859000	66604000	66126000	58569000	69799000	80017000	99783600	63271000	0.634082	3.36151e-05	52593000	0.527071	4.93814e-06	49387400	0.494945	4.97162e-05	56400000	0.565223	5.97778e-05	68223000	0.68371	7.53485e-05
L-lactate dehydrogenase A chain;L-lactate dehydrogenase	Ldha	sp|P04642|LDHA_RAT L-lactate dehydrogenase A chain OS=Rattus norvegicus OX=10116 GN=Ldha PE=1 SV=1;tr|A0A8I6AMT0|A0A8I6AMT0_RAT L-lactate dehydrogenase OS=Rattus norvegicus OX=10116 GN=Ldha PE=1 SV=1;tr|A0A8I6AAB9|A0A8I6AAB9_RAT L-lactate dehydrogenase OS=	104060000	116000000	109800000	131540000	112050000	277040000	168570000	306030000	301970000	310820000	351670000	607260000	314750000	387000000	271140000	457910000	223840000	518710000	322730000	403260000	172610000	166680000	220280000	249890000	255360000	169390000	188700000	132010000	120720000	160840000	114690000	272886000	2.37934	0.000390335	386364000	3.36877	0.00168614	385290000	3.3594	0.000805488	212964000	1.85687	0.000925299	154332000	1.34564	0.0172466
Complexin-1	Cplx1	sp|P63041|CPLX1_RAT Complexin-1 OS=Rattus norvegicus OX=10116 GN=Cplx1 PE=1 SV=1	103550000	68236000	64737000	51722000	80919000	6563700	18017000	2156600	17295000	3031300	16818000	8044000	20890000	4636000	36701000	4852600	31521000	20327	24362000	18660000	4498200	3648800	26243000	8794000	16883000	3362300	12167000	31223000	17438000	20560000	73832800	9412720	0.127487	0.000132299	17417800	0.235909	0.000635472	1.58832e+07	0.215124	0.000585088	12013400	0.162711	0.000222094	16950060	0.229574	0.00043151
Pyridoxal kinase	Pdxk	tr|G3V647|G3V647_RAT Pyridoxal kinase OS=Rattus norvegicus OX=10116 GN=Pdxk PE=1 SV=1;sp|O35331|PDXK_RAT Pyridoxal kinase OS=Rattus norvegicus OX=10116 GN=Pdxk PE=1 SV=1	98239000	93488000	85649000	92753000	97060000	70433000	61992000	83961000	74855000	56295000	47406000	36440000	55253000	42400000	52562000	51550000	62718000	42517000	70808000	61471000	52589000	53925000	70962000	57406000	73993000	66403000	80384000	87501000	86275000	79194000	93437800	69507200	0.743887	0.00201384	46812200	0.500999	2.97197e-06	57812800	0.61873	0.000163558	61775000	0.661135	0.000218842	79951400	0.855664	0.0146734
Cell adhesion molecule 3	Cadm3	tr|A0A8L2UHK9|A0A8L2UHK9_RAT Cell adhesion molecule 3 OS=Rattus norvegicus OX=10116 GN=Cadm3 PE=1 SV=1;tr|A0A8I6ACH5|A0A8I6ACH5_RAT Cell adhesion molecule 3 OS=Rattus norvegicus OX=10116 GN=Cadm3 PE=1 SV=1;tr|A0A8I5ZWI1|A0A8I5ZWI1_RAT Cell adhesion molecul	98102000	104430000	92276000	100670000	112210000	77250000	93888000	93537000	77263000	81233000	58200000	53879000	50801000	75628000	71653000	27395000	50158000	18274000	49030000	37622000	29557000	50162000	49585000	44972000	48072000	51928000	48673000	55509000	66344000	67914000	101537600	84634200	0.833526	0.00991944	62032200	0.610928	0.000160396	36495800	0.359431	1.4676e-05	44469600	0.437962	3.50396e-06	58073600	0.571942	2.73024e-05
Voltage-gated potassium channel subunit beta-2	Kcnab2	tr|A0A8I6GCY0|A0A8I6GCY0_RAT Voltage-gated potassium channel subunit beta-2 OS=Rattus norvegicus OX=10116 GN=Kcnab2 PE=1 SV=1;tr|A0A8I6APC7|A0A8I6APC7_RAT Voltage-gated potassium channel subunit beta-1 OS=Rattus norvegicus OX=10116 GN=Kcnab2 PE=1 SV=1;sp|P	97894000	54455000	75526000	72457000	80952000	60409000	46732000	43069000	56205000	39202000	16799000	27585000	13260000	60001000	28851000	18129000	25013000	9997500	23923000	19167000	1253700	6874000	29475000	17925000	17913000	8825700	9451900	12861000	2403900	17089000	76256800	49123400	0.644184	0.00982915	29299200	0.384218	0.00247353	19245900	0.252383	6.24521e-05	14688140	0.192614	9.22542e-05	10126300	0.132792	1.97198e-05
Tryptophan--tRNA ligase, cytoplasmic;T1-TrpRS;T2-TrpRS	Wars	sp|Q6P7B0|SYWC_RAT Tryptophan--tRNA ligase, cytoplasmic OS=Rattus norvegicus OX=10116 GN=Wars1 PE=1 SV=2;tr|F8WFH8|F8WFH8_RAT Tryptophan--tRNA ligase, cytoplasmic OS=Rattus norvegicus OX=10116 GN=Wars1 PE=1 SV=1;tr|A0A0G2K673|A0A0G2K673_RAT tryptophan--tRN	97054000	108770000	115900000	124130000	116000000	90636000	95284000	101340000	87959000	94687000	91368000	66174000	67710000	70132000	90175000	77266000	96698000	66667000	85686000	95676000	69446000	84174000	89108000	91855000	92431000	108850000	96931000	91546000	97554000	87845000	112370800	93981200	0.836349	0.00675338	77111800	0.686226	0.00121726	84398600	0.751072	0.00489165	85402800	0.760009	0.00247958	96545200	0.859166	0.0252512
Guanine nucleotide-binding protein G(q) subunit alpha	Gnaq	tr|A0A8I6AJ23|A0A8I6AJ23_RAT Guanine nucleotide binding protein, alpha q polypeptide, isoform CRA_a OS=Rattus norvegicus OX=10116 GN=Gnaq PE=1 SV=1;sp|P82471|GNAQ_RAT Guanine nucleotide-binding protein G(q) subunit alpha OS=Rattus norvegicus OX=10116 GN=Gn	95665000	90708000	93062000	102720000	108630000	61891000	71968000	63312000	77884000	60177000	53379000	36351000	36792000	31682000	51472000	48421000	60870000	34859000	58816000	49598000	43662000	43643000	66287000	51649000	59594000	76076000	80017000	69134000	77102000	76284000	98157000	67046400	0.683053	0.000173571	41935200	0.427226	7.10634e-06	50512800	0.514612	3.08953e-05	52967000	0.539615	3.81629e-05	75722600	0.771444	0.000334115
Protein IMPACT	Impact	sp|Q5GFD9|IMPCT_RAT Protein IMPACT OS=Rattus norvegicus OX=10116 GN=Impact PE=1 SV=1;tr|A0A8L2QV96|A0A8L2QV96_RAT Protein IMPACT OS=Rattus norvegicus OX=10116 GN=Impact PE=1 SV=1	94929000	81601000	79395000	89479000	94824000	46843000	52632000	28627000	52498000	30830000	38425000	23167000	33490000	17864000	51781000	31377000	48424000	16979000	47241000	36456000	27555000	39539000	52251000	45436000	50428000	51305000	55835000	55725000	69735000	69885000	88045600	42286000	0.480274	7.50993e-05	32945400	0.374186	3.90692e-05	36095400	0.409963	5.00041e-05	43041800	0.488858	3.79945e-05	60497000	0.68711	0.000621126
High mobility group protein B1	Hmgb1	sp|P63159|HMGB1_RAT High mobility group protein B1 OS=Rattus norvegicus OX=10116 GN=Hmgb1 PE=1 SV=2;tr|A0A8I6GKR4|A0A8I6GKR4_RAT High mobility group protein B1 OS=Rattus norvegicus OX=10116 GN=LOC120099223 PE=3 SV=1;tr|B4F758|B4F758_RAT High mobility group	94914000	111730000	106030000	102990000	124510000	124000000	131450000	125000000	128150000	107370000	172310000	196520000	159890000	163530000	129160000	217270000	152780000	249970000	184420000	219420000	306390000	283780000	188460000	191530000	204590000	243080000	299550000	311650000	306670000	260660000	108034800	123194000	1.14032	0.0468365	164282000	1.52064	0.00150807	204772000	1.89543	0.000524196	234950000	2.17476	0.00106746	284322000	2.63176	1.97727e-06
Alpha-centractin	Actr1a	sp|P85515|ACTZ_RAT Alpha-centractin OS=Rattus norvegicus OX=10116 GN=Actr1a PE=1 SV=1;tr|A0A8I6A4H6|A0A8I6A4H6_RAT Alpha-centractin OS=Rattus norvegicus OX=10116 GN=Actr1a PE=1 SV=1;tr|A0A8L2UK87|A0A8L2UK87_RAT Alpha-centractin OS=Rattus norvegicus OX=1011	94812000	111310000	107820000	139980000	116540000	74700000	88576000	58732000	92969000	58487000	75734000	62871000	63834000	62184000	88799000	83068000	87354000	66625000	90602000	85214000	52587000	69023000	80702000	83802000	84749000	80716000	76029000	86575000	78798000	85645000	114092400	74692800	0.654669	0.0051649	70684400	0.619536	0.00133834	82572600	0.723734	0.00595911	74172600	0.65011	0.00313072	81552600	0.714794	0.00282217
Acetyl-CoA acetyltransferase, mitochondrial	Acat1	sp|P17764|THIL_RAT Acetyl-CoA acetyltransferase, mitochondrial OS=Rattus norvegicus OX=10116 GN=Acat1 PE=1 SV=1;tr|A0A8I5Y5Z3|A0A8I5Y5Z3_RAT Acetyl-CoA acetyltransferase, mitochondrial OS=Rattus norvegicus OX=10116 GN=Acat1 PE=1 SV=1;tr|A0A8I6AA14|A0A8I6AA	93419000	89501000	83522000	88813000	100830000	73722000	73238000	78763000	94439000	72791000	47818000	59943000	65469000	57946000	61223000	52155000	50789000	40811000	49151000	56238000	42438000	41021000	68598000	56464000	62641000	69803000	68602000	57225000	65242000	67395000	91217000	78590600	0.861578	0.0358492	58479800	0.641106	4.49748e-05	49828800	0.546267	4.8057e-06	54232400	0.594543	0.000324785	65653400	0.71975	0.000110609
NADH dehydrogenase [ubiquinone] 1 alpha subcomplex subunit 9, mitochondrial	Ndufa9	sp|Q5BK63|NDUA9_RAT NADH dehydrogenase [ubiquinone] 1 alpha subcomplex subunit 9, mitochondrial OS=Rattus norvegicus OX=10116 GN=Ndufa9 PE=1 SV=2;tr|A0A8I6A3W0|A0A8I6A3W0_RAT NADH dehydrogenase [ubiquinone] 1 alpha subcomplex subunit 9, mitochondrial OS=Ra	93196000	74411000	70366000	72146000	86543000	59162000	68086000	57789000	73541000	54712000	43575000	40633000	36146000	49009000	58146000	49171000	56976000	34403000	59678000	47503000	19863000	32770000	61947000	60521000	58119000	40300000	43590000	41813000	34863000	52962000	79332400	62658000	0.789816	0.0189779	45501800	0.573559	0.00041936	49546200	0.624539	0.00147623	46644000	0.587956	0.00961559	42705600	0.538312	0.000133163
Ras-related protein Ral-A	Rala	tr|A0A8L2Q942|A0A8L2Q942_RAT small monomeric GTPase OS=Rattus norvegicus OX=10116 GN=Rala PE=1 SV=1;sp|P63322|RALA_RAT Ras-related protein Ral-A OS=Rattus norvegicus OX=10116 GN=Rala PE=1 SV=1	91830000	82946000	83337000	89786000	92419000	55900000	65106000	61473000	68935000	56819000	48814000	32886000	32898000	41891000	54418000	51497000	67478000	37990000	63238000	60460000	41446000	43885000	54335000	46602000	57195000	62914000	70952000	71358000	81185000	75541000	88063600	61646600	0.700024	3.56124e-05	42181400	0.478988	1.09696e-05	56132600	0.63741	0.000467814	48692600	0.552925	4.96994e-06	72390000	0.82202	0.00259113
Neurocalcin-delta	Ncald	sp|Q5PQN0|NCALD_RAT Neurocalcin-delta OS=Rattus norvegicus OX=10116 GN=Ncald PE=1 SV=3	90815000	79225000	113970000	120010000	118400000	46068000	57113000	32804000	52180000	14605000	38550000	21563000	22922000	29698000	54163000	41629000	66003000	17479000	60704000	46939000	39600000	26438000	57934000	36443000	38606000	58427000	54443000	77883000	60626000	69666000	104484000	40554000	0.388136	0.000458462	33379200	0.319467	0.000114009	46550800	0.44553	0.00119653	39804200	0.38096	0.000154352	64209000	0.614534	0.00241832
Phosphatidylinositol transfer protein alpha isoform	Pitpna	sp|P16446|PIPNA_RAT Phosphatidylinositol transfer protein alpha isoform OS=Rattus norvegicus OX=10116 GN=Pitpna PE=1 SV=2;tr|R9PXS4|R9PXS4_RAT Phosphatidylinositol transfer protein alpha isoform OS=Rattus norvegicus OX=10116 GN=Pitpna PE=1 SV=1;tr|A0A8L2R5	90079000	83720000	88320000	81780000	102490000	62555000	74905000	71701000	69466000	52860000	61314000	54736000	56035000	53500000	74218000	65286000	76530000	63627000	71367000	72424000	63790000	66939000	63402000	62211000	71892000	70844000	76122000	74836000	77980000	76187000	89277800	66297400	0.742597	0.00261443	59960600	0.671618	0.000524442	69846800	0.782354	0.00205731	65646800	0.735309	0.000374447	75193800	0.842245	0.00615974
NADH dehydrogenase [ubiquinone] 1 alpha subcomplex subunit 2	Ndufa2	tr|D3ZS58|D3ZS58_RAT NADH dehydrogenase [ubiquinone] 1 alpha subcomplex subunit 2 OS=Rattus norvegicus OX=10116 GN=Ndufa2 PE=1 SV=1;tr|A0A8I5ZKJ3|A0A8I5ZKJ3_RAT NADH dehydrogenase [ubiquinone] 1 alpha subcomplex subunit 2 OS=Rattus norvegicus OX=10116 GN=N	89888000	55184000	56083000	55487000	66095000	28810000	37817000	25512000	58694000	38740000	29000000	19208000	20327	15145000	25433000	19642000	12134000	20648000	22444000	19551000	11145000	13216000	7230500	22734000	19628000	24517000	24376000	33189000	39556000	36949000	64547400	37914600	0.587392	0.0165525	1.77613e+07	0.275166	0.000508798	18883800	0.292557	0.000163934	14790700	0.229145	0.00012678	31717400	0.491382	0.00210524
Actin-related protein 3	Actr3	tr|A0A0G2K1C0|A0A0G2K1C0_RAT Actin-related protein 3 OS=Rattus norvegicus OX=10116 GN=Actr3 PE=1 SV=1;sp|Q4V7C7|ARP3_RAT Actin-related protein 3 OS=Rattus norvegicus OX=10116 GN=Actr3 PE=1 SV=1;tr|A0A8I5ZLW6|A0A8I5ZLW6_RAT Actin-related protein 3 OS=Rattus	88397000	104570000	99964000	109390000	113450000	124250000	118070000	132040000	109280000	124490000	143680000	162770000	154020000	157140000	137360000	177000000	124170000	239090000	145320000	178190000	224150000	194050000	149050000	188030000	152960000	143880000	151990000	138740000	124720000	131650000	103154200	121626000	1.17907	0.0124776	150994000	1.46377	6.51594e-05	172754000	1.67472	0.00815032	181648000	1.76094	0.000663698	138196000	1.3397	0.000597722
	Opalin	tr|Q56A26|Q56A26_RAT Opalin OS=Rattus norvegicus OX=10116 GN=Opalin PE=2 SV=1	87765000	58195000	65285000	68699000	104050000	13833000	22718000	6934700	22834000	8895800	17193000	20327	17763000	20327	39759000	17244000	49681000	20327	49177000	28588000	9905300	31378000	47534000	39104000	37687000	33536000	40639000	33168000	34672000	49317000	76798800	15043100	0.195877	0.000132734	1.49511e+07	0.194679	0.000539366	2.89421e+07	0.376856	0.00545356	33121660	0.431278	0.00320154	38266400	0.498268	0.00256959
Hippocalcin-like protein 1	Hpcal1	sp|P62749|HPCL1_RAT Hippocalcin-like protein 1 OS=Rattus norvegicus OX=10116 GN=Hpcal1 PE=1 SV=2	86666000	72987000	80655000	91208000	91580000	31553000	45823000	32773000	37004000	31032000	39878000	32861000	40832000	50448000	60854000	48824000	48373000	24330000	64561000	47374000	41462000	42826000	48596000	35262000	44789000	37823000	44010000	43819000	57081000	52964000	84619200	35637000	0.421146	4.2371e-06	44974600	0.531494	0.000167331	46692400	0.551794	0.000848011	42587000	0.503278	7.59751e-06	47139400	0.557077	6.35346e-05
Synaptosomal-associated protein 25;Synaptosomal-associated protein	Snap25	sp|P60881|SNP25_RAT Synaptosomal-associated protein 25 OS=Rattus norvegicus OX=10116 GN=Snap25 PE=1 SV=1;sp|P60881-2|SNP25_RAT Isoform 2 of Synaptosomal-associated protein 25 OS=Rattus norvegicus OX=10116 GN=Snap25;tr|F8WG75|F8WG75_RAT Multifunctional fusi	84260000	69195000	70304000	71283000	71005000	37397000	41302000	37954000	39086000	46289000	39195000	26753000	42756000	69903000	46887000	38042000	50166000	26079000	45290000	38084000	24994000	41388000	51308000	39631000	49223000	42363000	42470000	43157000	44595000	48028000	73209400	40405600	0.551918	7.40044e-06	45098800	0.616025	0.00598942	39532200	0.539988	0.000134182	41308800	0.564255	0.000366223	44122600	0.60269	1.01402e-05
Obg-like ATPase 1	Ola1	sp|A0JPJ7|OLA1_RAT Obg-like ATPase 1 OS=Rattus norvegicus OX=10116 GN=Ola1 PE=2 SV=1;tr|A0A8I5ZUT1|A0A8I5ZUT1_RAT Obg-like ATPase 1 OS=Rattus norvegicus OX=10116 GN=Ola1 PE=1 SV=1;tr|A0A8I5ZYJ5|A0A8I5ZYJ5_RAT Obg-like ATPase 1 OS=Rattus norvegicus OX=10116	83564000	89668000	94637000	100990000	104080000	58772000	68545000	44830000	78257000	53491000	67708000	44196000	53622000	48956000	64554000	60328000	74364000	66390000	81539000	67973000	78188000	81047000	73215000	76190000	83654000	84046000	77223000	75351000	79780000	78924000	94587800	60779000	0.642567	0.00120152	55807200	0.590004	0.000161888	70118800	0.741309	0.00152037	78458800	0.829481	0.00458705	79064800	0.835888	0.00464384
	Atp6v0d1	tr|Q5M7T6|Q5M7T6_RAT V-type proton ATPase subunit OS=Rattus norvegicus OX=10116 GN=Atp6v0d1 PE=1 SV=1;tr|A0A8I6AMP1|A0A8I6AMP1_RAT V-type proton ATPase subunit OS=Rattus norvegicus OX=10116 GN=Atp6v0d1 PE=1 SV=1;tr|F7FFW7|F7FFW7_RAT ATPase H+-transporting	83114000	79512000	75500000	71259000	87713000	55364000	55730000	43907000	74436000	76519000	70790000	52539000	46157000	66933000	71319000	61393000	56252000	51226000	64318000	61300000	25634000	28758000	65042000	55851000	60231000	43768000	48670000	38511000	44572000	66224000	79419600	61191200	0.77048	0.0286837	61547600	0.774967	0.0161216	58897800	0.741603	0.000529336	47103200	0.593093	0.00611472	48349000	0.608779	0.000511262
Septin-8	Septin8	tr|G3V9Z6|G3V9Z6_RAT Septin OS=Rattus norvegicus OX=10116 GN=Septin8 PE=1 SV=1;tr|A0A0G2K7G7|A0A0G2K7G7_RAT Septin OS=Rattus norvegicus OX=10116 GN=Septin8 PE=1 SV=1;tr|A0A8I6G6V9|A0A8I6G6V9_RAT Septin OS=Rattus norvegicus OX=10116 GN=Septin8 PE=1 SV=1;tr|	81348000	90637000	93823000	94411000	85887000	53739000	76416000	67434000	64195000	50808000	40027000	45247000	40312000	64865000	63422000	51154000	58159000	38055000	50372000	53744000	33466000	35146000	72626000	62001000	57525000	66056000	57867000	53471000	43388000	60645000	89221200	62518400	0.700712	0.000980158	50774600	0.569087	0.000224821	50296800	0.563731	1.41219e-05	52152800	0.584534	0.00178776	56285400	0.630852	8.93395e-05
Microtubule-associated protein 1A;MAP1A heavy chain;MAP1 light chain LC2	Map1a	tr|G3V7U2|G3V7U2_RAT Microtubule-associated protein 1 A, isoform CRA_c OS=Rattus norvegicus OX=10116 GN=Map1a PE=1 SV=1;tr|A0A0G2K5C6|A0A0G2K5C6_RAT Microtubule-associated protein 1A OS=Rattus norvegicus OX=10116 GN=Map1a PE=1 SV=1;sp|P34926|MAP1A_RAT Micr	80280000	85559000	85919000	90080000	81290000	29256000	41992000	31478000	46425000	21482000	30904000	18411000	20996000	17983000	49552000	35189000	59728000	7090800	63509000	44608000	32129000	31647000	53297000	29423000	40497000	45598000	47524000	50367000	54820000	56510000	84625600	34126600	0.403266	6.05581e-06	27569200	0.325778	1.62509e-05	42024960	0.496599	0.0032245	37398600	0.44193	8.70654e-06	50963800	0.602227	1.73631e-06
Vesicle-associated membrane protein-associated protein B	Vapb	sp|Q9Z269|VAPB_RAT Vesicle-associated membrane protein-associated protein B OS=Rattus norvegicus OX=10116 GN=Vapb PE=1 SV=3	79150000	72745000	74542000	80994000	86490000	37758000	49534000	18575000	57080000	37604000	47962000	33167000	40240000	36746000	59542000	50585000	64950000	41006000	57442000	53248000	39887000	56045000	59689000	41190000	60862000	60640000	56510000	63045000	75247000	73554000	78784200	40110200	0.509115	0.000541127	43531400	0.55254	0.000157946	53446200	0.678387	0.000598997	51534600	0.654124	0.00075826	65799200	0.835183	0.0185606
	Ndufs6l1	tr|A0A8I6GLD7|A0A8I6GLD7_RAT NADH dehydrogenase (ubiquinone) Fe-S protein 6 OS=Rattus norvegicus OX=10116 GN=Ndufs6l1 PE=1 SV=1	78277000	66439000	68051000	64837000	73282000	9375000	31997000	23538000	35954000	21958000	23942000	19874000	22312000	38407000	44292000	20327	40752000	20327	38222000	29508000	14999000	35680000	41127000	28283000	33991000	35703000	36584000	39070000	48553000	36927000	70177200	24564400	0.350034	2.31402e-05	29765400	0.424146	7.56545e-05	2.17045e+07	0.309282	0.000854826	30816000	0.439117	5.59935e-05	39367400	0.560971	1.83783e-05
Protein RUFY3	Rufy3	tr|A0A8L2Q1K8|A0A8L2Q1K8_RAT Protein RUFY3 OS=Rattus norvegicus OX=10116 GN=Rufy3 PE=1 SV=1;sp|Q5FVJ0|RUFY3_RAT Protein RUFY3 OS=Rattus norvegicus OX=10116 GN=Rufy3 PE=1 SV=1;tr|A0A0G2K6A9|A0A0G2K6A9_RAT Protein RUFY3 OS=Rattus norvegicus OX=10116 GN=Rufy3	76721000	91047000	93495000	96097000	91135000	46482000	59015000	24112000	58649000	22808000	40565000	17742000	31671000	9707400	47837000	31406000	57585000	19509000	48450000	36964000	30593000	41062000	51791000	49618000	51671000	59800000	43004000	48141000	55004000	53727000	89699000	42213200	0.470609	0.000588446	29504480	0.328928	5.72334e-05	38782800	0.432366	0.000130511	44947000	0.501087	2.97102e-05	51935200	0.578994	2.85523e-05
Haloacid dehalogenase-like hydrolase domain-containing protein 2	Hdhd2	tr|Q6QI86|Q6QI86_RAT Immediate early response 3-interacting protein 1 OS=Rattus norvegicus OX=10116 GN=Hdhd2 PE=1 SV=1;sp|Q6AYR6|HDHD2_RAT Haloacid dehalogenase-like hydrolase domain-containing protein 2 OS=Rattus norvegicus OX=10116 GN=Hdhd2 PE=2 SV=1;tr|	76676000	84704000	90878000	91226000	88766000	30666000	53164000	32243000	58758000	14783000	45144000	25446000	24005000	39679000	30007000	26032000	34691000	15133000	52875000	45075000	37906000	32994000	36824000	40803000	35297000	35668000	48748000	57373000	80575000	57621000	86450000	37922800	0.438667	0.000437612	32856200	0.38006	4.50643e-06	34761200	0.402096	9.61451e-05	36764800	0.425272	1.79752e-07	55997000	0.647739	0.00455844
	Atp6v1d	tr|Q6P503|Q6P503_RAT V-type proton ATPase subunit D OS=Rattus norvegicus OX=10116 GN=Atp6v1d PE=1 SV=1;tr|F7EUL0|F7EUL0_RAT V-type proton ATPase subunit D OS=Rattus norvegicus OX=10116 GN=Atp6v1d PE=1 SV=1;tr|A0A8I6AHT1|A0A8I6AHT1_RAT V-type proton ATPase	74227000	58411000	65248000	63511000	76169000	49245000	55957000	46136000	67783000	50020000	43552000	37184000	34072000	41376000	48163000	36972000	45982000	37387000	46347000	41461000	26170000	36067000	42941000	30658000	31849000	38233000	44704000	46635000	57389000	52267000	67513200	53828200	0.797299	0.0275319	40869400	0.605354	0.000204652	41629800	0.616617	0.000164354	33537000	0.496747	5.4764e-05	47845600	0.708685	0.00299248
	Chchd3	tr|A0A8I6AD55|A0A8I6AD55_RAT Coiled-coil-helix-coiled-coil-helix domain-containing 3 OS=Rattus norvegicus OX=10116 GN=Chchd3 PE=1 SV=1;tr|A0A8I6AGG9|A0A8I6AGG9_RAT Coiled-coil-helix-coiled-coil-helix domain-containing 3 OS=Rattus norvegicus OX=10116 GN=Chc	71155000	75453000	73946000	74644000	87905000	33223000	41997000	18849000	46133000	10428000	36595000	29471000	32577000	20898000	51410000	48163000	55628000	33962000	57399000	52318000	45288000	55420000	58377000	45451000	53437000	60460000	55796000	67560000	72220000	68957000	76620600	30126000	0.393184	0.000234413	34190200	0.446227	8.29356e-05	49494000	0.645962	0.000714307	51594600	0.673378	0.000221904	64998600	0.848318	0.0238886
Transgelin	Tagln	tr|A0A0G2JWK7|A0A0G2JWK7_RAT Transgelin OS=Rattus norvegicus OX=10116 GN=Tagln PE=1 SV=2;tr|A0A8L2QCF4|A0A8L2QCF4_RAT Transgelin OS=Rattus norvegicus OX=10116 GN=Tagln PE=1 SV=1;sp|P31232|TAGL_RAT Transgelin OS=Rattus norvegicus OX=10116 GN=Tagln PE=1 SV=2	69811000	79317000	63344000	64430000	62776000	155730000	117240000	192690000	180890000	176630000	219950000	102970000	133890000	97806000	235310000	245880000	280310000	158830000	227380000	193220000	177140000	124580000	76339000	110760000	118180000	111550000	86568000	110090000	107050000	68790000	67935600	164636000	2.42341	0.000102365	157985200	2.32551	0.0154168	221124000	3.25491	9.07976e-05	121399800	1.78698	0.0119748	96809600	1.42502	0.011754
Thioredoxin-like protein 1	Txnl1	tr|A0A8I5ZWH0|A0A8I5ZWH0_RAT Thioredoxin-like protein 1 OS=Rattus norvegicus OX=10116 GN=Txnl1 PE=1 SV=1;tr|A0A0G2K737|A0A0G2K737_RAT Thioredoxin-like protein 1 OS=Rattus norvegicus OX=10116 GN=Txnl1 PE=1 SV=1;tr|A0A8I6AHS3|A0A8I6AHS3_RAT Thioredoxin-like	67583000	63762000	68703000	68394000	76519000	48781000	59726000	50800000	52416000	44563000	58535000	43163000	50402000	51830000	55566000	55111000	62114000	62470000	65783000	64481000	61831000	61626000	58477000	58383000	68608000	65452000	59177000	61610000	62056000	64456000	68992200	51257200	0.742942	0.000598211	51899200	0.752247	0.000901723	61991800	0.898533	0.0359248	61785000	0.895536	0.0323904	62550200	0.906627	0.0256647
Clathrin light chain B	Cltb	sp|P08082|CLCB_RAT Clathrin light chain B OS=Rattus norvegicus OX=10116 GN=Cltb PE=1 SV=1;sp|P08082-2|CLCB_RAT Isoform Non-brain of Clathrin light chain B OS=Rattus norvegicus OX=10116 GN=Cltb	67387000	49188000	62484000	61843000	79810000	15449000	21290000	20327	15670000	15608000	21354000	4451800	20475000	16202000	29300000	25057000	41976000	17945000	48672000	38522000	39099000	45903000	48641000	40733000	52320000	37451000	36962000	36845000	45868000	43467000	64142400	1.36075e+07	0.212145	3.3724e-05	18356560	0.286184	9.65786e-05	34434400	0.536843	0.00415848	45339200	0.706852	0.00921045	40118600	0.625461	0.00189635
	Tpd52	tr|A0A8I6A482|A0A8I6A482_RAT Tumor protein D52 OS=Rattus norvegicus OX=10116 GN=Tpd52 PE=1 SV=1;tr|A0A8I5ZRF0|A0A8I5ZRF0_RAT Tumor protein D52 OS=Rattus norvegicus OX=10116 GN=Tpd52 PE=1 SV=1;tr|F1MAB9|F1MAB9_RAT Tumor protein D52 OS=Rattus norvegicus OX=1	67335000	71706000	83210000	87253000	72771000	20871000	57380000	29616000	38719000	33437000	29646000	12799000	27482000	25914000	43399000	51303000	43182000	31854000	59320000	47809000	30734000	33261000	35426000	30389000	37285000	40146000	31834000	37845000	53849000	38833000	76455000	36004600	0.470925	0.000476983	27848000	0.36424	4.7757e-05	46693600	0.610733	0.000995326	33419000	0.437107	4.7277e-06	40501400	0.529742	0.000125934
	Ppa1	tr|F7EPH4|F7EPH4_RAT inorganic diphosphatase OS=Rattus norvegicus OX=10116 GN=Ppa1 PE=1 SV=2;tr|Q499R7|Q499R7_RAT inorganic diphosphatase (Fragment) OS=Rattus norvegicus OX=10116 GN=Ppa1 PE=2 SV=1;tr|A0A8I6GJY5|A0A8I6GJY5_RAT inorganic diphosphatase OS=Rat	66346000	67256000	64000000	76397000	96179000	45688000	49484000	47702000	59633000	66644000	40795000	34666000	43821000	35436000	50321000	62526000	60747000	38626000	66251000	46879000	36836000	52013000	49614000	44538000	42160000	56602000	51383000	45674000	51651000	51993000	74035600	53830200	0.727085	0.0222832	41007800	0.553893	0.0010341	55005800	0.742964	0.0428309	45032200	0.608251	0.00212089	51460600	0.695079	0.0064249
Transgelin-2	Tagln2	sp|Q5XFX0|TAGL2_RAT Transgelin-2 OS=Rattus norvegicus OX=10116 GN=Tagln2 PE=1 SV=1;tr|A0A8I5ZRB4|A0A8I5ZRB4_RAT Transgelin OS=Rattus norvegicus OX=10116 GN=Tagln2 PE=1 SV=1;tr|A0A8I5ZQ04|A0A8I5ZQ04_RAT Transgelin OS=Rattus norvegicus OX=10116 GN=Tagln2 PE=	65691000	66059000	65708000	80153000	78167000	109380000	123680000	120710000	81347000	121820000	177720000	162860000	156910000	172490000	144560000	311380000	173960000	349490000	235550000	257280000	395430000	319070000	203020000	192380000	204190000	218760000	234660000	261190000	212110000	189890000	71155600	111387400	1.56541	0.00155261	162908000	2.28946	7.84586e-07	265532000	3.73171	0.000219773	262818000	3.69357	0.00149701	223322000	3.1385	1.73493e-06
Endophilin-B2	Sh3glb2	tr|A0A8I6GHN4|A0A8I6GHN4_RAT Endophilin-B2 OS=Rattus norvegicus OX=10116 GN=Sh3glb2 PE=1 SV=1;tr|A0A8I5ZMU1|A0A8I5ZMU1_RAT Endophilin-B2 OS=Rattus norvegicus OX=10116 GN=Sh3glb2 PE=1 SV=1;tr|A0A0G2K9P4|A0A0G2K9P4_RAT Endophilin-B2 OS=Rattus norvegicus OX=1	65311000	65530000	62014000	64881000	73837000	26535000	41006000	20444000	32024000	20327	28179000	17752000	30117000	19127000	44944000	26139000	57388000	10823000	34375000	33393000	40074000	38130000	46480000	35390000	32212000	53186000	47102000	46371000	52580000	50589000	66314600	2.40059e+07	0.362	0.000359397	28023800	0.422589	8.59791e-05	32423600	0.488936	0.00243825	38457200	0.579921	1.94876e-05	49965600	0.753463	0.000145683
	Map2k4	tr|F1LP57|F1LP57_RAT Mitogen-activated protein kinase kinase 4 OS=Rattus norvegicus OX=10116 GN=Map2k4 PE=1 SV=4;tr|Q4KSH6|Q4KSH6_RAT Dual specificity mitogen-activated protein kinase kinase 4 OS=Rattus norvegicus OX=10116 GN=Map2k4 PE=1 SV=1;tr|S4VP54|S4V	63920000	44859000	45666000	59606000	58330000	12890000	34019000	9782800	34921000	18575000	22924000	6865100	12000000	6595000	26626000	17212000	27469000	13087000	22658000	21895000	8795900	12697000	29143000	25436000	23169000	21787000	16946000	28752000	18870000	27040000	54476200	22037560	0.404536	0.00110852	15002020	0.275387	0.00011781	20464200	0.375654	7.54858e-05	19848180	0.364346	0.000230398	22679000	0.41631	0.000105052
Enolase-phosphatase E1	Enoph1	sp|Q5PPH0|ENOPH_RAT Enolase-phosphatase E1 OS=Rattus norvegicus OX=10116 GN=Enoph1 PE=2 SV=1;tr|A0A8I6ADH3|A0A8I6ADH3_RAT Enolase-phosphatase E1 OS=Rattus norvegicus OX=10116 GN=Enoph1 PE=1 SV=1	63671000	51394000	69467000	88148000	74628000	50573000	23221000	49925000	48974000	59030000	47268000	30908000	32715000	45551000	44974000	38985000	51444000	27198000	50456000	46013000	42705000	40317000	46400000	47109000	40873000	47611000	51733000	44161000	49772000	50411000	69461600	46344600	0.667197	0.0271887	40283200	0.579935	0.00312515	42819200	0.616444	0.00770055	43480800	0.625969	0.00310581	48737600	0.701648	0.0102612
Glutamate decarboxylase 2	Gad2	sp|Q05683|DCE2_RAT Glutamate decarboxylase 2 OS=Rattus norvegicus OX=10116 GN=Gad2 PE=1 SV=1	63588000	43576000	34340000	65424000	31116000	20327	39769000	13039000	28110000	20327	13781000	26097000	22538000	45314000	27387000	7542400	23131000	20327	18172000	8936700	20327	9832500	22028000	6992400	12972000	8093400	16494000	9293700	21448000	23627000	47608800	1.61917e+07	0.3401	0.0184177	27023400	0.567614	0.0485518	1.15605e+07	0.242822	0.00243161	1.0369e+07	0.217797	0.00170661	15791220	0.331687	0.00366766
Cystatin-B	Cstb	tr|A0A8I5Y627|A0A8I5Y627_RAT Cystatin-B OS=Rattus norvegicus OX=10116 GN=Cstb PE=1 SV=1;sp|P01041|CYTB_RAT Cystatin-B OS=Rattus norvegicus OX=10116 GN=Cstb PE=1 SV=1	63403000	76651000	63571000	77816000	73907000	57643000	74087000	51813000	55371000	58164000	60763000	56139000	57503000	37891000	60838000	115180000	91230000	163930000	99142000	109190000	98474000	102160000	84396000	96549000	105620000	107200000	136650000	94379000	121730000	121170000	71069600	59415600	0.83602	0.0470255	54626800	0.768638	0.0149066	115734400	1.62847	0.00929233	97439800	1.37105	0.000578461	116225800	1.63538	0.000425439
Neuronal membrane glycoprotein M6-a	Gpm6a	sp|Q812E9-2|GPM6A_RAT Isoform 2 of Neuronal membrane glycoprotein M6-a OS=Rattus norvegicus OX=10116 GN=Gpm6a;sp|Q812E9|GPM6A_RAT Neuronal membrane glycoprotein M6-a OS=Rattus norvegicus OX=10116 GN=Gpm6a PE=1 SV=1;tr|A0A1B0GWN8|A0A1B0GWN8_RAT Neuronal mem	63285000	63339000	88574000	71528000	83693000	43656000	42995000	33958000	55034000	67441000	41381000	23167000	27582000	51060000	39479000	39374000	34536000	12599000	44843000	26632000	12569000	23599000	37773000	16471000	38455000	33066000	57220000	40428000	58915000	59729000	74083800	48616800	0.656241	0.0112294	36533800	0.493142	0.000822363	31596800	0.426501	0.000539433	25773400	0.347895	0.000191938	49871600	0.673178	0.012625
Serine/threonine-protein phosphatase 2A activator	Ppp2r4	tr|B2RYQ2|B2RYQ2_RAT Serine/threonine-protein phosphatase 2A activator OS=Rattus norvegicus OX=10116 GN=Ptpa PE=2 SV=1;tr|F7FF51|F7FF51_RAT Serine/threonine-protein phosphatase 2A activator OS=Rattus norvegicus OX=10116 GN=Ptpa PE=1 SV=1;tr|A0A8I6AUP5|A0A8	60741000	77456000	73649000	76127000	82739000	54404000	58791000	64368000	59703000	58224000	56298000	47977000	40117000	55028000	58050000	61692000	54512000	54947000	63480000	62065000	40755000	52009000	63720000	57900000	65561000	59815000	67292000	59445000	60587000	65158000	74142400	59098000	0.797088	0.00552129	51494000	0.694528	0.00180137	59339200	0.800341	0.00715581	55989000	0.755155	0.0139594	62459400	0.842425	0.0191189
Tropomodulin-2	Tmod2	tr|A0A8I5ZMG0|A0A8I5ZMG0_RAT Tropomodulin-2 OS=Rattus norvegicus OX=10116 GN=Tmod2 PE=4 SV=1;sp|P70566|TMOD2_RAT Tropomodulin-2 OS=Rattus norvegicus OX=10116 GN=Tmod2 PE=1 SV=1	60685000	60686000	57294000	60835000	64518000	27189000	33924000	28489000	32095000	33952000	22384000	16214000	20784000	9224500	26356000	17993000	29506000	5590000	36208000	28394000	37944000	37340000	43472000	31839000	34444000	48540000	41161000	46247000	57941000	50420000	60803600	31129800	0.511973	1.91145e-07	18992500	0.312358	9.86037e-07	23538200	0.387119	0.000136312	37007800	0.608645	5.78006e-06	48861800	0.8036	0.00388742
Septin-5	Septin5	sp|Q9JJM9-3|SEPT5_RAT Isoform 3 of Septin-5 OS=Rattus norvegicus OX=10116 GN=Septin5;sp|Q9JJM9|SEPT5_RAT Septin-5 OS=Rattus norvegicus OX=10116 GN=Septin5 PE=1 SV=2;tr|D3ZDH8|D3ZDH8_RAT Septin OS=Rattus norvegicus OX=10116 GN=Septin5 PE=1 SV=1;tr|D3ZT07|D3	60680000	71713000	56682000	60152000	72456000	38585000	34904000	15607000	33290000	12491000	21436000	12269000	21938000	12982000	36524000	22478000	43963000	4457100	38953000	26340000	18157000	26473000	31076000	22473000	32240000	29374000	37295000	52357000	38209000	48451000	64336600	26975400	0.419285	0.000338811	21029800	0.326871	4.53811e-05	27238220	0.423371	0.00126858	26083800	0.405427	1.62531e-05	41137200	0.639406	0.00222544
Trifunctional enzyme subunit beta, mitochondrial;3-ketoacyl-CoA thiolase	Hadhb	sp|Q60587|ECHB_RAT Trifunctional enzyme subunit beta, mitochondrial OS=Rattus norvegicus OX=10116 GN=Hadhb PE=1 SV=1;tr|A0A0G2K330|A0A0G2K330_RAT Trifunctional enzyme subunit beta, mitochondrial OS=Rattus norvegicus OX=10116 GN=Hadhb PE=1 SV=1;tr|A0A8I6AP1	60438000	68594000	59554000	63717000	65374000	28662000	35558000	18875000	38031000	16310000	30953000	32932000	32782000	16266000	43402000	38780000	46799000	38885000	43593000	46664000	28820000	29287000	60279000	55699000	52407000	46097000	45440000	35347000	29725000	43727000	63535400	27487200	0.432628	5.41775e-05	31267000	0.492119	0.000119153	42944200	0.67591	2.81657e-05	45298400	0.712963	0.0304223	40067200	0.630628	0.000192076
Phospholemman	Fxyd1	tr|A0A8I5ZPC3|A0A8I5ZPC3_RAT FXYD domain-containing ion transport regulator 1, isoform CRA_h OS=Rattus norvegicus OX=10116 GN=Fxyd1 PE=1 SV=1;tr|A0A0H2UHS8|A0A0H2UHS8_RAT FXYD domain-containing ion transport regulator OS=Rattus norvegicus OX=10116 GN=Fxyd1	59653000	75093000	68305000	76621000	78420000	36596000	43939000	25785000	75086000	37759000	28548000	13975000	15694000	14280000	34750000	24975000	40217000	28955000	48295000	34135000	35181000	49924000	37883000	27838000	61472000	105970000	95781000	112380000	119960000	115500000	71618400	43833000	0.612035	0.015152	21449400	0.299496	1.6808e-05	35315400	0.493105	0.00014529	42459600	0.592859	0.00280754	109918200	1.53478	0.000107648
	Mtx2	tr|A0A8I6A0S6|A0A8I6A0S6_RAT Metaxin 2 OS=Rattus norvegicus OX=10116 GN=Mtx2 PE=1 SV=1;tr|A0A8I6APV3|A0A8I6APV3_RAT Metaxin 2 OS=Rattus norvegicus OX=10116 GN=Mtx2 PE=1 SV=1;tr|Q5U1Z9|Q5U1Z9_RAT Metaxin 2 OS=Rattus norvegicus OX=10116 GN=Mtx2 PE=1 SV=1;tr|	58500000	41332000	36874000	30640000	56910000	20327	39162000	10161000	31079000	20327	42044000	8856000	11244000	4432600	17750000	14193000	19996000	12927000	22349000	20212000	15819000	17502000	20205000	14117000	13992000	20914000	23063000	44409000	17171000	24874000	44851200	1.60885e+07	0.358709	0.018799	16865320	0.376028	0.0119276	17935400	0.399887	0.0017015	16327000	0.364026	0.000982549	26086200	0.581617	0.0328791
	Gbas	tr|Q5RK08|Q5RK08_RAT Glioblastoma amplified sequence OS=Rattus norvegicus OX=10116 GN=Nipsnap2 PE=1 SV=1;tr|F7FI24|F7FI24_RAT Nipsnap homolog 2 OS=Rattus norvegicus OX=10116 GN=Nipsnap2 PE=1 SV=1	57719000	55031000	49728000	58325000	57321000	32049000	37046000	26947000	60473000	19779000	26301000	14951000	19187000	4910500	33518000	24256000	33947000	14033000	40227000	25057000	29787000	26360000	34936000	24991000	32893000	42060000	50975000	48963000	53734000	51043000	55624800	35258800	0.633868	0.0208531	19773500	0.35548	0.000113457	27504000	0.494456	0.000353157	29793400	0.535614	5.80616e-06	49355000	0.887284	0.0380358
GTPase NRas	Nras	tr|A0A8L2QIP9|A0A8L2QIP9_RAT GTPase NRas OS=Rattus norvegicus OX=10116 GN=Nras PE=1 SV=1;sp|Q04970|RASN_RAT GTPase NRas OS=Rattus norvegicus OX=10116 GN=Nras PE=1 SV=1	56079000	60577000	52781000	59434000	58661000	36638000	34989000	25862000	43155000	21033000	38452000	28950000	26931000	31532000	40230000	52846000	50554000	29601000	53899000	44217000	38271000	45816000	45147000	43366000	46557000	45496000	52535000	43057000	48128000	56257000	57506400	32335400	0.562292	0.000320706	33219000	0.577657	3.69477e-05	46223400	0.803796	0.042933	43831400	0.7622	0.000151191	49094600	0.853724	0.0158668
Eukaryotic translation initiation factor 4H	Eif4h	tr|A0A8L2QL20|A0A8L2QL20_RAT Eukaryotic translation initiation factor 4H OS=Rattus norvegicus OX=10116 GN=Eif4h PE=1 SV=1;tr|A0A8I5ZYY8|A0A8I5ZYY8_RAT Eukaryotic translation initiation factor 4H OS=Rattus norvegicus OX=10116 GN=Eif4h PE=1 SV=1;tr|A0A0G2KAW	56016000	44986000	46793000	49902000	59031000	28251000	36400000	20478000	31092000	21724000	33622000	28045000	32604000	26022000	36096000	42398000	44305000	36274000	42522000	43111000	43315000	42417000	40998000	34227000	32176000	41950000	44112000	47769000	41430000	45859000	51345600	27589000	0.53732	0.00034415	31277800	0.609162	0.000272807	41722000	0.812572	0.0130558	38626600	0.752286	0.00679503	44224000	0.861301	0.0414675
	Pdhx	tr|A0A0G2JZH8|A0A0G2JZH8_RAT Dihydrolipoamide acetyltransferase component of pyruvate dehydrogenase complex OS=Rattus norvegicus OX=10116 GN=Pdhx PE=1 SV=2;tr|A0A8I6ATI8|A0A8I6ATI8_RAT Dihydrolipoamide acetyltransferase component of pyruvate dehydrogenase	54753000	50677000	44385000	48357000	51561000	36402000	31308000	22273000	39122000	19778000	29642000	16403000	27776000	27360000	37981000	16596000	28684000	25810000	29369000	24034000	23678000	28616000	31009000	30869000	28185000	32994000	28262000	30070000	32825000	31015000	49946600	29776600	0.596169	0.00131358	27832400	0.557243	0.000433791	24898600	0.498504	2.31075e-05	28471400	0.570037	9.46366e-06	31033200	0.621328	1.03033e-05
Glutathione peroxidase 1;Glutathione peroxidase	Gpx1	sp|P04041|GPX1_RAT Glutathione peroxidase 1 OS=Rattus norvegicus OX=10116 GN=Gpx1 PE=1 SV=4;tr|M0RAM5|M0RAM5_RAT Glutathione peroxidase OS=Rattus norvegicus OX=10116 GN=Gpx1 PE=1 SV=1;tr|Q6PDW8|Q6PDW8_RAT Glutathione peroxidase OS=Rattus norvegicus OX=1011	53847000	51297000	41363000	63570000	52869000	155350000	79105000	113250000	150500000	305920000	156490000	162890000	119430000	161590000	104400000	249760000	123390000	319270000	172660000	232070000	214150000	168200000	116640000	133430000	117050000	114710000	131000000	117130000	148860000	109260000	52589200	160825000	3.05814	0.0240328	140960000	2.6804	0.000113915	219430000	4.17253	0.00111903	149894000	2.85028	0.000885883	124192000	2.36155	1.86187e-05
Diphosphomevalonate decarboxylase	Mvd	tr|A0A8L2Q9Y6|A0A8L2Q9Y6_RAT Diphosphomevalonate decarboxylase OS=Rattus norvegicus OX=10116 GN=Mvd PE=1 SV=1;tr|A0A8I6G6D2|A0A8I6G6D2_RAT Diphosphomevalonate decarboxylase OS=Rattus norvegicus OX=10116 GN=Mvd PE=1 SV=1;sp|Q62967|MVD1_RAT Diphosphomevalona	53262000	67359000	74612000	79798000	76123000	30018000	34820000	45682000	31612000	14939000	19060000	16311000	13404000	20138000	36366000	15309000	19785000	11107000	19040000	19891000	9397200	6980200	17215000	14167000	19419000	13603000	5525300	5688300	11196000	9858900	70230800	31414200	0.447299	0.000458771	21055800	0.299809	4.49798e-05	17026400	0.242435	5.30805e-06	13435680	0.191308	4.67242e-06	9174300	0.130631	1.75456e-06
Myosin light polypeptide 6	Myl6	tr|A0A0G2K6J5|A0A0G2K6J5_RAT Myosin light polypeptide 6 OS=Rattus norvegicus OX=10116 GN=Myl6 PE=1 SV=2;tr|B2GV99|B2GV99_RAT Myl6 protein OS=Rattus norvegicus OX=10116 GN=Myl6 PE=2 SV=1;tr|A0A8I6AB85|A0A8I6AB85_RAT Myosin light polypeptide 6 OS=Rattus norv	52891000	58128000	58539000	54401000	67214000	96848000	59127000	86014000	63602000	116190000	137550000	102590000	101190000	92463000	76166000	140610000	77467000	178160000	106930000	124860000	150680000	119310000	117640000	87896000	83797000	101700000	116480000	96235000	94450000	87201000	58234600	84356200	1.44856	0.0429785	101991800	1.7514	0.00290341	125605400	2.15689	0.00415507	111864600	1.92093	0.00254455	99213200	1.70368	7.22437e-05
	Napg	tr|A0A0G2K350|A0A0G2K350_RAT NSF attachment protein gamma OS=Rattus norvegicus OX=10116 GN=Napg PE=1 SV=1;tr|D4A0E2|D4A0E2_RAT NSF attachment protein gamma OS=Rattus norvegicus OX=10116 GN=Napg PE=3 SV=2	52369000	57378000	52654000	59704000	62292000	41448000	38696000	38126000	44516000	54686000	38725000	23467000	30381000	36178000	42196000	28399000	37413000	19438000	45710000	29616000	22135000	32913000	38507000	24793000	33863000	36131000	39237000	40272000	49664000	38321000	56879400	43494400	0.764678	0.0058182	34189400	0.601086	0.000353788	32115200	0.564619	0.000916326	30442200	0.535206	8.07478e-05	40725000	0.715989	0.000717457
	Gdap1	tr|D4A5X7|D4A5X7_RAT Ganglioside-induced differentiation-associated-protein 1 OS=Rattus norvegicus OX=10116 GN=Gdap1 PE=3 SV=2	52286000	46997000	39542000	34494000	49740000	22607000	33085000	7715400	36376000	10549000	23274000	14164000	18700000	17337000	29889000	18639000	29684000	6814000	24231000	20722000	20327	10238000	26761000	20884000	26455000	19779000	15090000	12562000	16122000	24180000	44611800	22066480	0.494633	0.00948459	20672800	0.463393	0.000522003	20018000	0.448715	0.00121621	1.68717e+07	0.378188	0.00194498	17546600	0.393317	0.000115105
DnaJ homolog subfamily A member 2	Dnaja2	tr|Q5M9H7|Q5M9H7_RAT DnaJ (Hsp40) homolog, subfamily A, member 2 OS=Rattus norvegicus OX=10116 GN=Dnaja2 PE=1 SV=1;sp|O35824|DNJA2_RAT DnaJ homolog subfamily A member 2 OS=Rattus norvegicus OX=10116 GN=Dnaja2 PE=1 SV=1	52159000	47695000	46773000	56665000	55356000	32936000	42470000	30497000	39827000	45020000	35573000	32416000	40788000	37280000	44234000	36060000	42368000	30546000	44615000	39417000	37142000	42057000	43685000	48252000	45452000	47368000	44681000	45511000	46969000	47378000	51729600	38150000	0.737489	0.00406829	38058200	0.735714	0.00136844	38601200	0.746211	0.00324346	43317600	0.837385	0.0146747	46381400	0.896612	0.0315235
Redox-regulatory protein FAM213A	Fam213a	tr|A0A8L2Q6Y2|A0A8L2Q6Y2_RAT Peroxiredoxin-like 2A OS=Rattus norvegicus OX=10116 GN=Prxl2a PE=1 SV=1;tr|A0A8I6G216|A0A8I6G216_RAT Peroxiredoxin-like 2A OS=Rattus norvegicus OX=10116 GN=Prxl2a PE=1 SV=1;sp|Q6AXX6|PXL2A_RAT Peroxiredoxin-like 2A OS=Rattus no	51208000	46615000	41641000	46538000	39216000	26054000	45229000	27634000	32435000	22778000	21554000	15401000	14281000	9405000	28822000	20805000	22149000	12310000	28864000	25310000	14179000	15287000	23984000	24525000	28364000	21184000	24886000	27418000	16794000	26872000	45043600	30826000	0.684359	0.0127049	17892600	0.397228	0.00012837	21887600	0.48592	0.000158745	21267800	0.47216	0.000134149	23430800	0.52018	7.0933e-05
	RGD1304884	tr|D4A3C2|D4A3C2_RAT Similar to RIKEN cDNA 6430548M08 OS=Rattus norvegicus OX=10116 GN=RGD1304884 PE=1 SV=1;tr|A0A8I5Y1M9|A0A8I5Y1M9_RAT Similar to RIKEN cDNA 6430548M08 OS=Rattus norvegicus OX=10116 GN=RGD1304884 PE=1 SV=1	50566000	20395000	15617000	20210000	46334000	4317600	11410000	20327	4057700	6554300	8657800	5711800	5138500	20327	8235900	1668100	13041000	2144300	9216700	6828900	3462300	3080700	6034900	3525800	5648800	3856000	6280800	8786700	10177000	9134900	30624400	5.27199e+06	0.17215	0.0102254	5.55287e+06	0.181322	0.01031	6579800	0.214855	0.0138776	4350500	0.14206	0.00741847	7647080	0.249705	0.0149856
D-tyrosyl-tRNA(Tyr) deacylase	Dtd1	tr|B0K014|B0K014_RAT D-aminoacyl-tRNA deacylase OS=Rattus norvegicus OX=10116 GN=Dtd1 PE=1 SV=1;tr|A0A8I6AA19|A0A8I6AA19_RAT D-aminoacyl-tRNA deacylase OS=Rattus norvegicus OX=10116 GN=Dtd1 PE=1 SV=1;tr|D4A9K3|D4A9K3_RAT D-aminoacyl-tRNA deacylase OS=Rattu	50439000	52836000	52408000	44063000	57679000	8736400	29548000	10050000	25885000	4308600	17732000	9214400	10114000	20327	28658000	24034000	41929000	10055000	32902000	30003000	11628000	15021000	28527000	27196000	38178000	35379000	30221000	32942000	38085000	52047000	51485000	15705600	0.305052	0.000184835	1.31477e+07	0.25537	8.61667e-05	27784600	0.539664	0.00327249	24110000	0.468292	0.000862035	37734800	0.732928	0.0141174
Apolipoprotein E	Apoe	tr|A0A8L2QPE1|A0A8L2QPE1_RAT Apolipoprotein E OS=Rattus norvegicus OX=10116 GN=Apoe PE=1 SV=1;tr|Q65ZS7|Q65ZS7_RAT Rat apolipoprotein E protein OS=Rattus norvegicus OX=10116 PE=3 SV=1;tr|A0A8I6ACI7|A0A8I6ACI7_RAT Apolipoprotein E OS=Rattus norvegicus OX=10	48501000	57184000	62555000	69276000	58140000	268910000	265320000	307910000	141770000	424450000	567700000	753220000	932330000	833460000	677900000	1059500000	791580000	914370000	651040000	911330000	406900000	478670000	380120000	377080000	331910000	384440000	386060000	382640000	503350000	516810000	59131200	281672000	4.76351	0.0011988	752922000	12.7331	4.00885e-06	865564000	14.638	2.47673e-06	394936000	6.67898	7.47453e-07	434660000	7.35077	2.0226e-06
	Abhd11	tr|D3ZXK4|D3ZXK4_RAT Abhydrolase domain-containing 11 OS=Rattus norvegicus OX=10116 GN=Abhd11 PE=1 SV=1;tr|A0A8I6AS56|A0A8I6AS56_RAT Abhydrolase domain-containing 11 OS=Rattus norvegicus OX=10116 GN=Abhd11 PE=1 SV=1	47811000	34345000	54935000	34271000	65323000	24952000	24196000	21831000	48501000	20327	17043000	20327	20954000	4941800	31412000	14190000	17593000	18636000	18199000	32573000	17953000	23081000	22195000	23874000	20272000	19080000	25750000	11161000	17772000	22596000	47337000	2.39001e+07	0.504892	0.0429492	1.48742e+07	0.31422	0.00427582	20238200	0.427534	0.00401591	21475000	0.453662	0.00283288	19271800	0.407119	0.00252802
Alpha-crystallin B chain	Cryab	sp|P23928|CRYAB_RAT Alpha-crystallin B chain OS=Rattus norvegicus OX=10116 GN=Cryab PE=1 SV=1	46143000	87959000	63421000	75296000	75223000	197130000	196580000	207260000	124460000	183710000	128850000	179140000	91318000	128090000	70095000	103910000	88430000	84527000	88772000	115540000	113810000	105000000	73021000	76170000	107730000	153710000	148660000	148860000	135570000	134100000	69608400	181828000	2.61216	0.000132269	119498600	1.71673	0.036742	96235800	1.38253	0.0195954	95146200	1.36688	0.0496352	144180000	2.0713	1.50668e-05
Proteasome subunit alpha type-6	Psma6	sp|P60901|PSA6_RAT Proteasome subunit alpha type-6 OS=Rattus norvegicus OX=10116 GN=Psma6 PE=1 SV=1;tr|A0A0G2K0D7|A0A0G2K0D7_RAT Proteasome subunit alpha type-6 OS=Rattus norvegicus OX=10116 GN=Psma6 PE=1 SV=1;tr|A0A8I6GE69|A0A8I6GE69_RAT Proteasome subuni	44688000	44959000	47547000	46781000	51595000	56097000	59199000	68708000	63612000	53326000	50425000	58875000	53509000	51443000	54317000	70037000	60048000	79788000	80108000	70645000	63133000	59280000	54100000	58777000	58808000	67761000	74917000	70957000	71382000	74052000	47114000	60188400	1.27751	0.0024196	53713800	1.14008	0.0089174	72125200	1.53087	0.000209862	58819600	1.24845	0.000268256	71813800	1.52426	6.8351e-07
Stathmin	Stmn1	tr|A0A8L2QYX2|A0A8L2QYX2_RAT Stathmin OS=Rattus norvegicus OX=10116 GN=Stmn1 PE=1 SV=1;tr|A0A8L2QCZ4|A0A8L2QCZ4_RAT Stathmin OS=Rattus norvegicus OX=10116 GN=Stmn1 PE=1 SV=1;tr|A0A8I5ZX99|A0A8I5ZX99_RAT Stathmin OS=Rattus norvegicus OX=10116 GN=Stmn1 PE=1	44242000	66636000	56420000	68802000	63037000	29778000	44626000	19378000	28798000	27866000	42657000	5387000	27573000	31895000	31567000	35423000	49548000	41240000	46970000	37677000	33041000	41486000	39406000	30354000	41550000	49325000	40863000	41394000	49494000	51255000	59827400	30089200	0.502933	0.00113357	27815800	0.464934	0.00287912	42171600	0.704888	0.00920599	37167400	0.621244	0.00189687	46466200	0.776671	0.026998
Succinyl-CoA:3-ketoacid coenzyme A transferase 1, mitochondrial	Oxct1	tr|A0A8I6A9X8|A0A8I6A9X8_RAT Succinyl-CoA:3-ketoacid-coenzyme A transferase OS=Rattus norvegicus OX=10116 GN=Oxct1 PE=1 SV=1;tr|A0A8L2UNL5|A0A8L2UNL5_RAT Succinyl-CoA:3-ketoacid-coenzyme A transferase OS=Rattus norvegicus OX=10116 GN=Oxct1 PE=1 SV=1;sp|B2G	44046000	46091000	41927000	42901000	53221000	21589000	32687000	22922000	35907000	24384000	23260000	22547000	28973000	20754000	27067000	27925000	30534000	24821000	27753000	28752000	18771000	23845000	29531000	28915000	30412000	28006000	24551000	29173000	28203000	27089000	45637200	27497800	0.60253	0.000836671	24520200	0.537285	3.16535e-05	27957000	0.612592	4.52486e-05	26294800	0.57617	0.000192876	27404400	0.600484	3.02672e-05
Atlastin-1	Atl1	sp|Q6PST4|ATLA1_RAT Atlastin-1 OS=Rattus norvegicus OX=10116 GN=Atl1 PE=1 SV=1;tr|A0A8I6GAH6|A0A8I6GAH6_RAT Atlastin-1 OS=Rattus norvegicus OX=10116 GN=Atl1 PE=3 SV=1	43810000	45809000	40352000	33941000	41133000	19650000	29370000	5126300	30299000	10824000	26886000	7390300	13568000	4224300	30281000	11782000	18556000	8940500	16663000	12677000	2064900	4028600	20976000	16042000	18093000	11689000	12402000	7223800	9174000	13233000	41009000	19053860	0.464626	0.0034842	16469920	0.401617	0.0022789	13723700	0.334651	6.92768e-06	12240900	0.298493	0.000165275	10744360	0.262	1.06609e-06
Heme oxygenase 2	Hmox2	sp|P23711|HMOX2_RAT Heme oxygenase 2 OS=Rattus norvegicus OX=10116 GN=Hmox2 PE=1 SV=1;tr|A0A8I5ZX80|A0A8I5ZX80_RAT heme oxygenase (biliverdin-producing) OS=Rattus norvegicus OX=10116 GN=Hmox2 PE=1 SV=1;tr|A0A8L2URJ2|A0A8L2URJ2_RAT heme oxygenase (biliverdi	42601000	41028000	44383000	47463000	38578000	22483000	33756000	20564000	32594000	30719000	25881000	15630000	17052000	10866000	26163000	25667000	25975000	10265000	26359000	21044000	21790000	19958000	24705000	23901000	25738000	30174000	32091000	27514000	34150000	36351000	42810600	28023200	0.654586	0.00141763	19118400	0.446581	0.000105982	21862000	0.510668	0.000273903	23218400	0.542352	5.08044e-06	32056000	0.748787	0.00104324
Cyclin-dependent kinase 18	Cdk18	tr|Q641Z0|Q641Z0_RAT PCTAIRE-motif protein kinase 3 OS=Rattus norvegicus OX=10116 GN=Cdk18 PE=2 SV=2;tr|A0A0H2UHG4|A0A0H2UHG4_RAT Cyclin-dependent kinase 18 OS=Rattus norvegicus OX=10116 GN=Cdk18 PE=1 SV=2;tr|A0A8I6A946|A0A8I6A946_RAT Cyclin-dependent kina	42353000	31369000	56424000	59121000	23522000	4681500	12736000	4561700	16514000	20327	13258000	3075100	9743900	8310200	17463000	16462000	23736000	8833300	18340000	10034000	8775200	8384700	14189000	16255000	17198000	14514000	11927000	14871000	8365500	10927000	42557800	7.70271e+06	0.180994	0.0016959	10370040	0.24367	0.00228929	15481060	0.363766	0.00656816	12960380	0.304536	0.00326041	12120900	0.28481	0.00247387
Mitochondrial fission factor	Mff	tr|A0A0G2K8F3|A0A0G2K8F3_RAT Mitochondrial fission factor OS=Rattus norvegicus OX=10116 GN=Mff PE=1 SV=1;tr|A0A8I5ZW06|A0A8I5ZW06_RAT Mitochondrial fission factor OS=Rattus norvegicus OX=10116 GN=Mff PE=1 SV=1;tr|A0A8I6A6Z1|A0A8I6A6Z1_RAT Mitochondrial fis	41916000	45920000	32809000	31304000	36735000	9978800	9813100	7154500	17129000	20327	20646000	12814000	18266000	11665000	32438000	19123000	16712000	4121100	14913000	14952000	17427000	18940000	21945000	16230000	20391000	21023000	25356000	21396000	28461000	30031000	37736800	8.81915e+06	0.233701	7.38001e-05	19165800	0.507881	0.00384201	13964220	0.370043	0.000230711	18986600	0.503132	0.000209927	25253400	0.669198	0.00531314
Neuronal-specific septin-3	Septin3	tr|A0A8I6A6F5|A0A8I6A6F5_RAT Neuronal-specific septin-3 OS=Rattus norvegicus OX=10116 GN=Septin3 PE=3 SV=1;tr|F1LMH0|F1LMH0_RAT Neuronal-specific septin-3 OS=Rattus norvegicus OX=10116 GN=Septin3 PE=3 SV=2;tr|A0A8I6A6E2|A0A8I6A6E2_RAT Septin OS=Rattus norv	41106000	57172000	58308000	43606000	66589000	14565000	23709000	27817000	12029000	2194400	4503000	20327	2909300	2373400	7544800	20789000	21189000	1248900	22096000	26005000	1532200	30210000	26713000	25989000	26877000	23975000	23568000	19438000	23216000	21234000	53356200	16062880	0.30105	0.000473215	3.47017e+06	0.0650377	8.03163e-06	18265580	0.342333	0.000630913	22264240	0.417276	0.00234475	22286200	0.417687	0.000213
60S ribosomal protein L35	Rpl35	tr|D3ZN79|D3ZN79_RAT 60S ribosomal protein L35 OS=Rattus norvegicus OX=10116 GN=LOC686074 PE=3 SV=1;tr|A0A8L2UJE8|A0A8L2UJE8_RAT 60S ribosomal protein L35 OS=Rattus norvegicus OX=10116 GN=Rpl35 PE=3 SV=1;tr|A0A8I5Y7I3|A0A8I5Y7I3_RAT 60S ribosomal protein L	40581000	36828000	45842000	20327	51510000	87281000	83850000	48766000	54358000	67464000	192330000	162650000	125800000	104790000	86753000	159410000	82774000	226730000	93756000	109560000	113840000	96539000	73563000	62381000	66582000	71936000	86836000	93445000	85947000	84125000	3.49563e+07	68343800	1.95512	0.0229031	134464600	3.84665	0.00157193	134446000	3.84612	0.00753966	82581000	2.36241	0.00732683	84457800	2.4161	0.000944743
Heterogeneous nuclear ribonucleoprotein F;Heterogeneous nuclear ribonucleoprotein F, N-terminally processed	Hnrnpf	sp|Q794E4|HNRPF_RAT Heterogeneous nuclear ribonucleoprotein F OS=Rattus norvegicus OX=10116 GN=Hnrnpf PE=1 SV=3;tr|A0A8I5ZW75|A0A8I5ZW75_RAT HNRNPH1 OS=Rattus norvegicus OX=10116 GN=ENSRNOG00000066755 PE=4 SV=1	40353000	45752000	46954000	43464000	52679000	68836000	90432000	81941000	56699000	46578000	117660000	118060000	127820000	105500000	101910000	124030000	74381000	176950000	102840000	127950000	162320000	152520000	104880000	114690000	116160000	91964000	104670000	97435000	107730000	90681000	45840400	68897200	1.50298	0.0235103	114190000	2.49103	9.38266e-07	121230200	2.64461	0.0021772	130114000	2.83841	8.69194e-05	98496000	2.14867	9.58149e-07
Ribonuclease UK114	Hrsp12	tr|A0A8L2Q359|A0A8L2Q359_RAT 2-iminobutanoate/2-iminopropanoate deaminase OS=Rattus norvegicus OX=10116 GN=Rida PE=1 SV=1;sp|P52759|RIDA_RAT 2-iminobutanoate/2-iminopropanoate deaminase OS=Rattus norvegicus OX=10116 GN=Rida PE=1 SV=3	39340000	45356000	50950000	67675000	42110000	26459000	27202000	16920000	31614000	5399400	17529000	8278700	10542000	10554000	24276000	20901000	34727000	22360000	25757000	26213000	22503000	43140000	28948000	23347000	36162000	86815000	107340000	78061000	75886000	105310000	49086200	21518880	0.43839	0.00390629	14235940	0.290019	0.000333395	25991600	0.529509	0.00324935	30820000	0.627875	0.0211292	90682400	1.84741	0.00106959
Saccharopine dehydrogenase-like oxidoreductase	Sccpdh	sp|Q6AY30|SCPDL_RAT Saccharopine dehydrogenase-like oxidoreductase OS=Rattus norvegicus OX=10116 GN=Sccpdh PE=1 SV=1;tr|A0A8L2QQT2|A0A8L2QQT2_RAT Saccharopine dehydrogenase-like oxidoreductase OS=Rattus norvegicus OX=10116 GN=Sccpdh PE=1 SV=1	39289000	47057000	40787000	46387000	46247000	26480000	40135000	28856000	26561000	15454000	38678000	17996000	22410000	14503000	28705000	21443000	29921000	14941000	25658000	24063000	25243000	20456000	37168000	31320000	31860000	34399000	30900000	31870000	20953000	33181000	43953400	27497200	0.625599	0.00472256	24458400	0.556462	0.00274328	23205200	0.52795	0.000112964	29209400	0.664554	0.0021456	30260600	0.68847	0.00149039
CB1 cannabinoid receptor-interacting protein 1	Cnrip1	tr|A0A0G2K1I5|A0A0G2K1I5_RAT CB1 cannabinoid receptor-interacting protein 1 OS=Rattus norvegicus OX=10116 GN=Cnrip1 PE=3 SV=2;sp|Q5M7A7|CNRP1_RAT CB1 cannabinoid receptor-interacting protein 1 OS=Rattus norvegicus OX=10116 GN=Cnrip1 PE=1 SV=1;tr|A0A8I6APM5	39072000	43344000	37220000	34014000	43872000	14251000	19923000	20327	17274000	20327	16203000	20327	11577000	20327	21584000	23029000	24365000	7289000	25786000	16273000	14790000	18934000	21174000	12693000	21174000	17091000	23507000	30205000	31610000	29152000	39504400	1.02977e+07	0.260673	0.000247256	9.88093e+06	0.250122	0.000235363	19348400	0.489778	0.000856898	17753000	0.449393	2.63072e-05	26313000	0.666078	0.00375164
Syntaxin-1A	Stx1a	tr|A0A8I6AVN2|A0A8I6AVN2_RAT Syntaxin-1A OS=Rattus norvegicus OX=10116 GN=Stx1a PE=3 SV=1;tr|Q9QXG3|Q9QXG3_RAT Syntaxin 1A OS=Rattus norvegicus OX=10116 PE=2 SV=1;tr|A0A1E1ERK2|A0A1E1ERK2_RAT Syntaxin 1A OS=Rattus norvegicus OX=10116 GN=Stx1a PE=3 SV=1;tr|	38611000	35075000	38969000	27550000	33642000	20327	20327	20327	20327	20327	20327	20327	20327	20327	20327	27971000	20327	20327	20327	20327	33154000	20327	20327	20327	20327	36741000	20327	20327	33411000	20327	34769400	20327	0.000584623	1.61892e-07	20327	0.000584623	1.61892e-07	5.61046e+06	0.161362	0.00120754	6.64706e+06	0.191176	0.00368236	1.40426e+07	0.403878	0.0472479
	Septin6	tr|A0A8I5ZSZ7|A0A8I5ZSZ7_RAT Septin OS=Rattus norvegicus OX=10116 GN=Septin6 PE=1 SV=1;tr|B5DFG5|B5DFG5_RAT Septin OS=Rattus norvegicus OX=10116 GN=Septin6 PE=1 SV=1;tr|A0A0U1RRN9|A0A0U1RRN9_RAT Septin OS=Rattus norvegicus OX=10116 GN=Septin6 PE=1 SV=1;tr|	38608000	33219000	26203000	33263000	43440000	10139000	21792000	20327	32535000	15509000	25253000	10058000	19559000	20327	21642000	14235000	16546000	20102000	13454000	15977000	4198300	7423200	22382000	24536000	23088000	20811000	20218000	16798000	17031000	23225000	34946600	1.59991e+07	0.457815	0.0154832	1.53065e+07	0.437996	0.00670639	16062800	0.459638	0.000304166	16325500	0.467156	0.00728762	19616600	0.561331	0.00122215
	Rab5b	tr|A1L1J8|A1L1J8_RAT RAB5B, member RAS oncogene family OS=Rattus norvegicus OX=10116 GN=Rab5b PE=1 SV=1;tr|A0A8I6AII6|A0A8I6AII6_RAT RAB5B, member RAS oncogene family OS=Rattus norvegicus OX=10116 GN=Rab5b PE=1 SV=1;tr|A0A8I5ZN01|A0A8I5ZN01_RAT RAB5B, memb	38416000	49851000	53039000	45741000	47144000	24260000	30399000	24643000	31726000	24107000	20269000	18296000	19504000	21133000	34272000	37881000	32515000	28863000	34416000	39394000	23027000	23060000	40623000	34967000	40149000	31257000	34628000	26795000	25453000	36648000	46838200	27027000	0.577029	0.000153341	22694800	0.484536	0.000227224	34613800	0.739008	0.00418986	32365200	0.691	0.0141297	30956200	0.660918	0.00125117
Fumarylacetoacetate hydrolase domain-containing protein 2	Fahd2	tr|A0A8I5ZMZ1|A0A8I5ZMZ1_RAT Fumarylacetoacetate hydrolase domain-containing 2A OS=Rattus norvegicus OX=10116 GN=Fahd2a PE=1 SV=1;sp|B2RYW9|FAHD2_RAT Fumarylacetoacetate hydrolase domain-containing protein 2 OS=Rattus norvegicus OX=10116 GN=Fahd2 PE=1 SV=1	37746000	29027000	35200000	30708000	38118000	27495000	21284000	16963000	36394000	15089000	20767000	10833000	12486000	8687700	19156000	14764000	20127000	8752500	20132000	15923000	12897000	15674000	21274000	17785000	19390000	23309000	23331000	29817000	30081000	28819000	34159800	23445000	0.686333	0.037153	14385940	0.421137	0.000171081	15939700	0.466622	0.000183515	17404000	0.509488	9.8358e-05	27071400	0.792493	0.0184954
Lanosterol 14-alpha demethylase	Cyp51a1	sp|Q64654|CP51A_RAT Lanosterol 14-alpha demethylase OS=Rattus norvegicus OX=10116 GN=Cyp51a1 PE=1 SV=1;tr|A0A8I6AJ77|A0A8I6AJ77_RAT Cytochrome P450 family 51 subfamily A member 1 OS=Rattus norvegicus OX=10116 GN=ENSRNOG00000065555 PE=3 SV=1	37474000	45803000	50271000	52292000	42386000	6721700	39322000	10886000	31448000	20327	11193000	5651600	11004000	3686400	29118000	4911200	12718000	17734000	3249700	10144000	7620200	4814200	6616700	4595900	6132300	8904900	6726600	6321300	4612200	5696700	45645200	1.76796e+07	0.387327	0.00811447	12130600	0.265759	0.000207246	9751380	0.213634	1.17766e-05	5955860	0.130482	4.9511e-07	6452340	0.141359	5.99439e-07
	LOC364561	tr|B0BNL2|B0BNL2_RAT Peptidyl-prolyl cis-trans isomerase OS=Rattus norvegicus OX=10116 GN=Pin1 PE=2 SV=1;tr|A0A8I6AJH7|A0A8I6AJH7_RAT Peptidyl-prolyl cis-trans isomerase OS=Rattus norvegicus OX=10116 GN=Pin1 PE=1 SV=1;tr|A0A8I6AB19|A0A8I6AB19_RAT Peptidyl-	37088000	32047000	32855000	31174000	33874000	21647000	28142000	15294000	27101000	16929000	18553000	6298600	12702000	20327	18659000	16048000	23370000	9800500	21402000	16365000	8599200	14414000	16180000	14456000	15308000	24680000	24401000	25929000	34559000	28355000	33407600	21822600	0.653223	0.00317671	1.12466e+07	0.336648	0.000360465	17397100	0.520753	0.000258427	13791440	0.412823	2.68535e-06	27584800	0.825704	0.0261297
Calcyclin-binding protein	Cacybp	sp|Q6AYK6|CYBP_RAT Calcyclin-binding protein OS=Rattus norvegicus OX=10116 GN=Cacybp PE=1 SV=1;tr|A0A096MJT0|A0A096MJT0_RAT Calcyclin-binding protein OS=Rattus norvegicus OX=10116 GN=Cacybp PE=1 SV=2	37077000	34073000	38014000	43695000	38097000	27724000	34363000	29187000	23866000	20327	27039000	21683000	25434000	19269000	28278000	30567000	33975000	26536000	32611000	33417000	23064000	27952000	29578000	25028000	32204000	30283000	34108000	25463000	27671000	31229000	38191200	2.30321e+07	0.603073	0.040074	24340600	0.637335	0.000310576	31421200	0.822734	0.0111379	27565200	0.721768	0.00148357	29750800	0.778996	0.00441513
Sulfotransferase 4A1	Sult4a1	sp|P63047|ST4A1_RAT Sulfotransferase 4A1 OS=Rattus norvegicus OX=10116 GN=Sult4a1 PE=1 SV=1;tr|A0A8I6AMX8|A0A8I6AMX8_RAT Sulfotransferase OS=Rattus norvegicus OX=10116 GN=Sult4a1 PE=3 SV=1	36534000	36167000	35774000	35313000	45849000	24142000	28370000	8691600	33340000	16560000	20004000	6113500	11722000	5163300	19422000	9685700	20863000	20327	19203000	12557000	12432000	11603000	14853000	13048000	10906000	21614000	20235000	28499000	19943000	28396000	37927400	22220720	0.585875	0.0112399	12484960	0.32918	0.000135659	1.24658e+07	0.328675	0.000316335	12568400	0.33138	2.06373e-06	23737400	0.625864	0.000929534
	RGD1559864	tr|A0A292G0W2|A0A292G0W2_RAT Gai-interacting protein OS=Rattus norvegicus OX=10116 GN=Phf24 PE=4 SV=1;tr|A0A8I6GMB9|A0A8I6GMB9_RAT PHD finger protein 24 OS=Rattus norvegicus OX=10116 GN=Phf24 PE=4 SV=1;tr|A0A8I5ZKM4|A0A8I5ZKM4_RAT PHD finger protein 24 OS=	35862000	37682000	41105000	44679000	45299000	18541000	23242000	13170000	28348000	19904000	11727000	3110000	14426000	6194700	21934000	7856200	17136000	1995700	15984000	10865000	4200600	13876000	16283000	10123000	11967000	16684000	21562000	15440000	26221000	22569000	40925400	20641000	0.504357	0.000193337	11478340	0.28047	5.26194e-05	10767380	0.263098	1.79427e-05	11289920	0.275866	5.07122e-06	20495200	0.500794	6.81323e-05
	RGD1311595	tr|A0A8I6A0T7|A0A8I6A0T7_RAT Similar to KIAA2026 protein OS=Rattus norvegicus OX=10116 GN=RGD1311595 PE=4 SV=1;tr|F1LRC7|F1LRC7_RAT Similar to KIAA2026 protein OS=Rattus norvegicus OX=10116 GN=RGD1311595 PE=4 SV=4	35785000	77614000	40160000	23005000	44160000	20327	20327	20327	20327	20327	20327	20327	20327	20327	20327	20327	20327	20327	28435000	20327	20327	20327	20327	17397000	20327	20327	20327	20327	20327	20327	44144800	20327	0.000460462	0.00126579	20327	0.000460462	0.00126579	5.70326e+06	0.129194	0.00712934	3.49566e+06	0.0791863	0.00309369	20327	0.000460462	0.00126579
Calcineurin subunit B type 1	Ppp3r1	sp|P63100|CANB1_RAT Calcineurin subunit B type 1 OS=Rattus norvegicus OX=10116 GN=Ppp3r1 PE=1 SV=2;sp|P63100-2|CANB1_RAT Isoform 2 of Calcineurin subunit B type 1 OS=Rattus norvegicus OX=10116 GN=Ppp3r1	35321000	26586000	31901000	38929000	43317000	15538000	18370000	14701000	15147000	18291000	16975000	11536000	11556000	20327	17520000	10320000	17628000	7826000	19380000	15820000	9545200	17618000	15550000	14820000	15416000	17279000	19266000	24881000	14719000	25266000	35210800	16409400	0.466033	0.000230218	1.15215e+07	0.327214	0.000533826	14194800	0.403138	0.000401056	14589840	0.414357	0.000187706	20282200	0.576022	0.00296931
Aldehyde dehydrogenase X, mitochondrial	Aldh1b1	tr|G3V7I5|G3V7I5_RAT Aldehyde dehydrogenase X, mitochondrial OS=Rattus norvegicus OX=10116 GN=Aldh1b1 PE=1 SV=1;sp|Q66HF8|AL1B1_RAT Aldehyde dehydrogenase X, mitochondrial OS=Rattus norvegicus OX=10116 GN=Aldh1b1 PE=1 SV=1	35177000	35916000	36323000	33169000	24094000	10475000	18125000	13551000	18773000	16694000	14317000	14646000	23847000	18909000	21151000	6712300	17034000	20458000	14162000	15084000	20327	11944000	18139000	16568000	8995800	11923000	11593000	9656500	17228000	13210000	32935800	15523600	0.471329	0.000227187	18574000	0.563946	0.00119174	14690060	0.446021	0.00046556	1.11334e+07	0.338034	0.000554255	12722100	0.38627	5.39888e-05
40S ribosomal protein S15a	Rps15a	tr|D3ZLL8|D3ZLL8_RAT 40S ribosomal protein S15a OS=Rattus norvegicus OX=10116 GN=Rps15al4 PE=3 SV=1;sp|P62246|RS15A_RAT 40S ribosomal protein S15a OS=Rattus norvegicus OX=10116 GN=Rps15a PE=1 SV=2;tr|A0A0G2K6I0|A0A0G2K6I0_RAT 40S ribosomal protein S15a OS=	34934000	26133000	25684000	30634000	32605000	59763000	45960000	36494000	37030000	52216000	79112000	74789000	67916000	64112000	60450000	99482000	57362000	139270000	80177000	77414000	53841000	64350000	41037000	49233000	51298000	48532000	52827000	41785000	44691000	54965000	29998000	46292600	1.54319	0.00957696	69275800	2.30935	7.51612e-06	90741000	3.0249	0.00244552	51951800	1.73184	0.000771174	48560000	1.61877	0.000289601
Cathepsin B;Cathepsin B light chain;Cathepsin B heavy chain	Ctsb	tr|Q6IN22|Q6IN22_RAT Cathepsin B OS=Rattus norvegicus OX=10116 GN=Ctsb PE=1 SV=1;sp|P00787|CATB_RAT Cathepsin B OS=Rattus norvegicus OX=10116 GN=Ctsb PE=1 SV=2	34313000	30179000	30296000	28386000	35023000	50410000	61615000	48676000	42663000	44148000	135070000	137170000	139450000	130630000	116110000	400620000	129010000	493370000	215520000	333680000	208430000	214910000	154840000	189550000	159890000	113510000	149970000	136300000	136740000	145970000	31639400	49502400	1.56458	0.00107249	131686000	4.16209	1.35817e-08	314440000	9.93824	0.00240198	185524000	5.8637	1.57982e-06	136498000	4.31418	2.06972e-07
Guanine nucleotide-binding protein subunit beta-4	Gnb4	sp|O35353|GBB4_RAT Guanine nucleotide-binding protein subunit beta-4 OS=Rattus norvegicus OX=10116 GN=Gnb4 PE=2 SV=4;tr|Q45QL2|Q45QL2_RAT Guanine nucleotide binding protein beta 4 (Fragment) OS=Rattus norvegicus OX=10116 GN=Gnb4 PE=2 SV=1;tr|A0A0G2K8M9|A0A	33955000	40836000	34719000	37570000	34820000	24937000	12705000	29882000	30927000	30689000	26069000	13683000	14247000	23268000	18010000	20398000	19985000	18872000	18573000	28364000	11697000	12178000	29826000	22829000	33321000	31977000	28655000	26866000	25757000	34181000	36380000	25828000	0.709951	0.0210093	19055400	0.523788	0.00023866	21238400	0.583793	0.000132762	21970200	0.603909	0.0141068	29487200	0.810533	0.00931908
Ras-related protein Rab-5A	Rab5a	tr|A0A8I5ZS76|A0A8I5ZS76_RAT Ras-related protein Rab-5A OS=Rattus norvegicus OX=10116 GN=Rab5a PE=1 SV=1;sp|M0RC99|RAB5A_RAT Ras-related protein Rab-5A OS=Rattus norvegicus OX=10116 GN=Rab5a PE=2 SV=1;tr|A0A8I6A5S3|A0A8I6A5S3_RAT Ras-related protein Rab-5A	33700000	42798000	49387000	48185000	39156000	17909000	31603000	17634000	27635000	19731000	25777000	12808000	15521000	14356000	30870000	22005000	31809000	19479000	35056000	34539000	18571000	21168000	32661000	26548000	35666000	27477000	30919000	25919000	23592000	34435000	42645200	22902400	0.537045	0.00124591	19866400	0.465853	0.00112015	28577600	0.670125	0.0122824	26922800	0.631321	0.00694717	28468400	0.667564	0.00352388
Hexokinase-1;Hexokinase	Hk1	tr|A0A8I6AJ28|A0A8I6AJ28_RAT hexokinase OS=Rattus norvegicus OX=10116 GN=Hk1 PE=1 SV=1;sp|P05708|HXK1_RAT Hexokinase-1 OS=Rattus norvegicus OX=10116 GN=Hk1 PE=1 SV=4;tr|A0A8I6ARQ9|A0A8I6ARQ9_RAT hexokinase OS=Rattus norvegicus OX=10116 GN=Hk1 PE=1 SV=1;tr|	33498000	19132000	22894000	17195000	21265000	15296000	21399000	6239500	15759000	8046200	7765700	7617600	6648100	10032000	15068000	9863400	19333000	8150700	14731000	12670000	7879300	12590000	20837000	13538000	13710000	10992000	15711000	15236000	16331000	17218000	22796800	13347940	0.585518	0.0444179	9426280	0.413491	0.00321003	12949620	0.568046	0.0213756	13710860	0.601438	0.0325406	15097600	0.662268	0.0351559
Oxysterol-binding protein-related protein 1	Osbpl1a	tr|A0A8I6GFS2|A0A8I6GFS2_RAT Oxysterol-binding protein OS=Rattus norvegicus OX=10116 GN=Osbpl1a PE=1 SV=1;tr|A0A0G2K327|A0A0G2K327_RAT Oxysterol-binding protein OS=Rattus norvegicus OX=10116 GN=Osbpl1a PE=1 SV=2;sp|Q8K4M9|OSBL1_RAT Oxysterol-binding protei	33475000	31284000	35265000	46657000	35771000	14269000	16244000	17660000	18071000	13791000	9930200	20327	20327	20327	24365000	11244000	22029000	20327	17827000	15214000	13431000	15543000	18989000	13648000	19491000	18799000	18255000	16891000	15360000	20575000	36490400	16007000	0.438663	8.21916e-05	6.87124e+06	0.188303	0.000632482	1.32669e+07	0.363571	0.000985865	16220400	0.444511	0.00013013	17976000	0.492623	0.000168369
Regulator of G-protein signaling 7	Rgs7	tr|A0A8I6AKV4|A0A8I6AKV4_RAT Regulator of G-protein-signaling 7 OS=Rattus norvegicus OX=10116 GN=Rgs7 PE=4 SV=1;tr|D3ZWG2|D3ZWG2_RAT Regulator of G-protein-signaling 7 OS=Rattus norvegicus OX=10116 GN=Rgs7 PE=1 SV=3;tr|A0A8I6AAQ8|A0A8I6AAQ8_RAT Regulator o	33035000	5485100	10180000	18224000	13355000	20327	4603700	20327	4456100	20327	4071500	20327	1832900	20327	2640200	20327	20327	20327	1941700	20327	20327	2140700	2208100	1591100	2435000	1930000	2499100	5863900	1388300	3145100	16055820	1.82416e+06	0.113613	0.0189183	1.71705e+06	0.106943	0.0172283	404602	0.0251997	0.0108366	1.67905e+06	0.104575	0.0163188	2965280	0.184686	0.0257166
NAD kinase 2, mitochondrial	Nadk2	tr|A0A8I5ZPE9|A0A8I5ZPE9_RAT NAD kinase 2, mitochondrial OS=Rattus norvegicus OX=10116 GN=Nadk2 PE=1 SV=1;tr|A0A8I5ZQT4|A0A8I5ZQT4_RAT NAD kinase 2, mitochondrial OS=Rattus norvegicus OX=10116 GN=Nadk2 PE=1 SV=1;tr|A0A096MKG5|A0A096MKG5_RAT NAD kinase 2, m	32777000	25977000	22035000	27404000	31748000	8811800	20181000	5107700	12115000	8538900	13140000	6301200	15546000	3025500	12157000	5688800	10265000	4037500	11561000	9237400	20327	5243700	8861500	5573800	7677000	13571000	10854000	11692000	12218000	12920000	27988200	10950880	0.391268	0.000743253	10033940	0.358506	0.000357066	8157940	0.291478	3.67565e-05	5.47527e+06	0.195628	1.74053e-05	12251000	0.43772	5.22294e-05
Elongation factor Ts, mitochondrial	Tsfm	tr|A0A8I6A3V4|A0A8I6A3V4_RAT Elongation factor Ts, mitochondrial OS=Rattus norvegicus OX=10116 GN=Tsfm PE=1 SV=1;tr|A0A8I6GEC9|A0A8I6GEC9_RAT Elongation factor Ts, mitochondrial OS=Rattus norvegicus OX=10116 GN=Tsfm PE=1 SV=1;sp|Q9QYU2|EFTS_RAT Elongation	32493000	24782000	25157000	26362000	41012000	20327	12020000	20327	20327	20327	20327	20327	21214000	20327	24908000	9060400	14042000	20327	17390000	8635200	20327	20327	11957000	13145000	15417000	16115000	15779000	10448000	33051000	17570000	29961200	2.42026e+06	0.0807799	0.000108856	9.2366e+06	0.308285	0.0124815	9.82959e+06	0.328077	0.00151096	8.11193e+06	0.270748	0.00136979	18592600	0.620556	0.0492181
Calcium-binding mitochondrial carrier protein SCaMC-2	Slc25a25	tr|A0A8I6GFE3|A0A8I6GFE3_RAT Calcium-binding mitochondrial carrier protein SCaMC-2 OS=Rattus norvegicus OX=10116 GN=Slc25a25 PE=1 SV=1;tr|A0A8I6AFK8|A0A8I6AFK8_RAT Calcium-binding mitochondrial carrier protein SCaMC-2 OS=Rattus norvegicus OX=10116 GN=Slc25	32140000	14791000	22741000	19592000	27762000	8483100	13035000	11369000	20660000	13532000	8650600	6901000	6906700	13989000	14448000	4172300	11930000	4487300	7554900	8955500	16655000	9420000	8226500	8615300	10645000	20327	5255500	6317800	5899500	8647700	23405200	13415820	0.573198	0.0254069	10179060	0.434906	0.00516136	7420000	0.317024	0.00144181	10712360	0.457691	0.00581693	5.22817e+06	0.223376	0.000630551
	Mtx3	tr|D3ZNK1|D3ZNK1_RAT Metaxin OS=Rattus norvegicus OX=10116 GN=Mtx3 PE=1 SV=2;tr|A0A8I6A0M4|A0A8I6A0M4_RAT Metaxin OS=Rattus norvegicus OX=10116 GN=Mtx3 PE=1 SV=1	31992000	20796000	23802000	11610000	17270000	7228100	17202000	2782500	8566500	14628000	2838800	20327	2157300	20327	7032100	2373200	6955700	20327	6442800	5130800	4897700	20327	4632300	4400100	3338900	8367300	9031500	8223400	12011000	8938300	21094000	10081420	0.477928	0.032877	2.41377e+06	0.114429	0.000881216	4.18457e+06	0.198377	0.00165561	3.45787e+06	0.163926	0.00102793	9314300	0.441562	0.00938661
Suppressor of G2 allele of SKP1 homolog	Sugt1	tr|A0A8L2Q886|A0A8L2Q886_RAT Protein SGT1 homolog OS=Rattus norvegicus OX=10116 GN=Sugt1 PE=1 SV=1;tr|A0A8I6A2D1|A0A8I6A2D1_RAT Protein SGT1 homolog OS=Rattus norvegicus OX=10116 GN=Sugt1 PE=1 SV=1;sp|B0BN85|SGT1_RAT Protein SGT1 homolog OS=Rattus norvegic	31813000	27343000	34318000	27488000	40335000	13528000	9361100	26791000	11040000	16985000	5399300	16878000	19450000	14277000	27047000	29164000	21925000	20250000	24701000	26822000	22438000	27035000	20459000	16051000	25355000	22502000	18536000	15830000	20465000	18297000	32259400	15541020	0.481752	0.00275376	16610260	0.514897	0.00636171	24572400	0.761713	0.0293109	22267600	0.690267	0.011967	19126000	0.592881	0.001143
Alpha-synuclein	Snca	tr|A0A8I5ZKK9|A0A8I5ZKK9_RAT Alpha-synuclein OS=Rattus norvegicus OX=10116 GN=Snca PE=1 SV=1;sp|P37377|SYUA_RAT Alpha-synuclein OS=Rattus norvegicus OX=10116 GN=Snca PE=1 SV=1;sp|P37377-2|SYUA_RAT Isoform Syn2 of Alpha-synuclein OS=Rattus norvegicus OX=101	31599000	37700000	28728000	53521000	45059000	18568000	23960000	8943700	15405000	24794000	10798000	7705300	11590000	20327	9377400	14996000	15079000	8379000	30761000	12377000	6870000	13890000	14741000	7070800	11408000	12524000	34072000	21139000	34994000	19141000	39321400	18334140	0.466264	0.00454573	7.89821e+06	0.200863	0.0002293	16318400	0.415	0.00461135	10795960	0.274557	0.00035237	24374000	0.619866	0.0450988
	Nebl	tr|A0A146J2K6|A0A146J2K6_RAT Lasp-2 OS=Rattus norvegicus OX=10116 GN=Nebl PE=2 SV=1;tr|A0A8I6ASI6|A0A8I6ASI6_RAT Nebulette OS=Rattus norvegicus OX=10116 GN=Nebl PE=4 SV=1;tr|A0A8I5ZMK3|A0A8I5ZMK3_RAT Nebulette OS=Rattus norvegicus OX=10116 GN=Nebl PE=4 SV=	31571000	35880000	42401000	40825000	42900000	9753200	28891000	12923000	14529000	9538400	10757000	2084000	12187000	6745800	23627000	19466000	27170000	8586100	29144000	24444000	21568000	28489000	31443000	24545000	27782000	44707000	52106000	50754000	53463000	50748000	38715400	15126920	0.390721	0.000485031	11080160	0.286195	0.000173493	21762020	0.562102	0.00410998	26765400	0.691337	0.00251788	50355600	1.30066	0.00226723
MICOS complex subunit Mic25	Chchd6	tr|A0A8I5Y7K5|A0A8I5Y7K5_RAT MICOS complex subunit Mic25 OS=Rattus norvegicus OX=10116 GN=Chchd6 PE=1 SV=1;tr|A0A8I5ZNH1|A0A8I5ZNH1_RAT MICOS complex subunit Mic25 OS=Rattus norvegicus OX=10116 GN=Chchd6 PE=1 SV=1;tr|A0A8L2R7J1|A0A8L2R7J1_RAT MICOS complex	30959000	35981000	39630000	27816000	34933000	14173000	23027000	10305000	22946000	20327	17179000	18314000	15263000	9098400	28227000	14302000	20465000	12303000	27819000	16592000	11108000	15991000	22925000	18240000	20194000	24736000	25213000	24021000	24009000	30357000	33863800	1.40943e+07	0.416204	0.0032213	17616280	0.52021	0.00234982	18296200	0.540288	0.0018726	17691600	0.522434	0.000483508	25667200	0.757954	0.00860209
Cyclin-dependent-like kinase 5	Cdk5	sp|Q03114|CDK5_RAT Cyclin-dependent kinase 5 OS=Rattus norvegicus OX=10116 GN=Cdk5 PE=1 SV=1;tr|A0A8L2UIH0|A0A8L2UIH0_RAT Cyclin-dependent kinase 5 OS=Rattus norvegicus OX=10116 GN=Cdk5 PE=1 SV=1;tr|A0A8I5Y6S3|A0A8I5Y6S3_RAT Cyclin-dependent kinase 5 OS=Ra	30782000	28030000	32135000	27453000	33586000	11666000	20778000	3576200	17600000	20327	9768500	4511100	7859800	20327	15784000	12427000	16314000	10024000	17785000	17784000	8078300	13152000	17645000	14000000	15533000	15581000	14497000	17668000	12593000	17879000	30397200	1.07281e+07	0.352931	0.00143989	7.58875e+06	0.249653	4.74277e-05	14866800	0.489085	4.52756e-05	13681660	0.450096	2.97457e-05	15643600	0.51464	1.15857e-05
	Tf	tr|Q7TMC7|Q7TMC7_RAT Signal recognition particle receptor subunit beta OS=Rattus norvegicus OX=10116 GN=Tf PE=1 SV=1;tr|Q7TP24|Q7TP24_RAT Signal recognition particle receptor subunit beta OS=Rattus norvegicus OX=10116 PE=2 SV=1	30754000	37216000	52147000	42963000	27501000	853430000	864120000	980970000	615560000	797770000	601070000	1042300000	1209700000	1575200000	837280000	457470000	454900000	489010000	261570000	191910000	170250000	162920000	117790000	154490000	73921000	83478000	51154000	73516000	68034000	65619000	38116200	822370000	21.5753	1.0927e-06	1053110000	27.6289	0.000280424	370972000	9.73266	0.000564323	135874200	3.56474	0.000731377	68360200	1.79347	0.00230042
RNA-binding protein Nova-1	Nova1	tr|D4AAF8|D4AAF8_RAT RNA-binding protein Nova-1 OS=Rattus norvegicus OX=10116 GN=Nova1 PE=4 SV=3;tr|A0A0G2JVE8|A0A0G2JVE8_RAT RNA-binding protein Nova-1 OS=Rattus norvegicus OX=10116 GN=Nova1 PE=4 SV=1;tr|A0A8I6G9C1|A0A8I6G9C1_RAT Neuro-oncological ventral	30613000	17152000	14075000	10761000	17144000	3745500	10257000	20327	2856800	20327	20327	1462500	6222600	2230000	10902000	5140000	7372000	2670200	6614600	3623100	20327	5982800	9902300	6279100	3467000	4627600	6340400	5149800	14105000	11235000	17949000	3.37999e+06	0.188311	0.00546218	4.16749e+06	0.232185	0.00781996	5083980	0.283246	0.00618185	5.13031e+06	0.285827	0.00917457	8291560	0.461951	0.0368085
	Hdhd3	tr|B2RYT7|B2RYT7_RAT Haloacid dehalogenase-like hydrolase domain-containing protein 3 OS=Rattus norvegicus OX=10116 GN=Hdhd3 PE=1 SV=1	30420000	22207000	11407000	15008000	13810000	5320200	9717000	7121000	1726500	20327	8281700	6548000	20327	20327	7150800	6737900	20327	20327	20327	7695500	20327	20327	20327	7303800	20327	8671000	12622000	6858600	4013200	13550000	18570400	4.78101e+06	0.257453	0.0075525	4.40423e+06	0.237164	0.00676148	2.89888e+06	0.156102	0.00380444	1.47702e+06	0.0795363	0.00188381	9142960	0.49234	0.0418672
GTP:AMP phosphotransferase AK3, mitochondrial	Ak3	sp|P29411|KAD3_RAT GTP:AMP phosphotransferase AK3, mitochondrial OS=Rattus norvegicus OX=10116 GN=Ak3 PE=2 SV=2;tr|Q6P2A5|Q6P2A5_RAT GTP:AMP phosphotransferase AK3, mitochondrial OS=Rattus norvegicus OX=10116 GN=Ak3 PE=1 SV=1;tr|A0A0G2JWZ7|A0A0G2JWZ7_RAT G	30255000	47813000	43363000	42543000	50250000	21692000	30335000	8721000	15757000	15208000	21293000	22839000	27221000	11204000	18460000	59485000	55026000	56073000	71555000	61847000	94980000	83867000	71394000	49132000	82235000	74387000	104370000	91727000	104170000	72970000	42844800	18342600	0.428117	0.0012117	20203400	0.471548	0.000826714	60797200	1.41901	0.00422005	76321600	1.78135	0.00428039	89524800	2.08951	0.000297946
Phosphatidylinositol 5-phosphate 4-kinase type-2 alpha	Pip4k2a	sp|Q9R0I8|PI42A_RAT Phosphatidylinositol 5-phosphate 4-kinase type-2 alpha OS=Rattus norvegicus OX=10116 GN=Pip4k2a PE=1 SV=1;tr|F1LX22|F1LX22_RAT PIPK domain-containing protein OS=Rattus norvegicus OX=10116 GN=Pip4k2a PE=1 SV=3	30191000	28503000	26849000	29605000	28114000	15152000	14569000	24103000	15072000	13053000	18179000	5944100	12274000	18225000	23082000	13413000	8817100	10921000	15300000	19373000	4194700	6063900	21695000	24368000	21892000	16781000	11529000	20327	13886000	2565400	28652400	16389800	0.572022	0.000330055	15540820	0.542392	0.00240377	13564820	0.473427	4.82508e-05	15642720	0.545948	0.0176302	8.95635e+06	0.312586	0.000344714
Leucine-rich repeat-containing protein 59	Lrrc59	sp|Q5RJR8|LRC59_RAT Leucine-rich repeat-containing protein 59 OS=Rattus norvegicus OX=10116 GN=Lrrc59 PE=1 SV=1;tr|A0A8I5Y1W8|A0A8I5Y1W8_RAT Leucine-rich repeat-containing protein 59 OS=Rattus norvegicus OX=10116 GN=Lrrc59 PE=1 SV=1;tr|A0A8I6AVN3|A0A8I6AVN	30178000	21711000	25009000	12461000	21653000	38290000	41937000	34379000	21589000	37344000	50279000	45993000	51428000	31991000	36575000	68317000	33027000	91869000	58309000	56029000	81807000	57191000	40190000	52341000	35716000	35883000	31864000	47775000	51433000	29631000	22202400	34707800	1.56325	0.0247505	43253200	1.94813	0.00235	61510200	2.77043	0.00427115	53449000	2.40735	0.00662211	39317200	1.77085	0.0112828
	Timm50	tr|A0A8I6AN00|A0A8I6AN00_RAT Mitochondrial import inner membrane translocase subunit TIM50 OS=Rattus norvegicus OX=10116 GN=Timm50 PE=1 SV=1	29732000	32150000	31426000	29516000	32199000	12524000	22700000	9006500	21086000	17879000	22694000	12476000	25071000	9503200	25128000	26905000	21973000	17739000	27649000	25959000	23610000	19547000	23978000	22894000	22478000	26681000	30042000	22875000	27646000	26334000	31004600	16639100	0.536666	0.000623441	18974440	0.611988	0.00733088	24045000	0.77553	0.00720258	22501400	0.725744	2.34822e-05	26715600	0.861666	0.0106972
Ferritin light chain 1;Protein FAM65B;Ferritin	Ftl1	sp|P02793|FRIL1_RAT Ferritin light chain 1 OS=Rattus norvegicus OX=10116 GN=Ftl1 PE=1 SV=3;tr|A0A8I6A2Z0|A0A8I6A2Z0_RAT Ferritin OS=Rattus norvegicus OX=10116 GN=Ftl1 PE=3 SV=1;sp|Q7TP54|RIPR2_RAT Rho family-interacting cell polarization regulator 2 OS=Rat	29585000	32279000	28422000	29563000	34492000	100530000	101100000	103320000	57685000	170190000	543850000	452180000	455500000	251830000	300970000	765300000	298810000	905010000	533240000	556590000	1068900000	466200000	450500000	522930000	301890000	413510000	598640000	531410000	451790000	476210000	30868200	106565000	3.45226	0.00305247	400866000	12.9864	0.000130421	611790000	19.8194	0.000522085	562084000	18.2092	0.00379601	494312000	16.0136	5.52055e-07
	Ndufb1	sp|P0DN35|NDUB1_RAT NADH dehydrogenase [ubiquinone] 1 beta subcomplex subunit 1 OS=Rattus norvegicus OX=10116 GN=Ndufb1 PE=3 SV=1	29455000	24587000	33847000	31456000	47378000	4250300	20239000	20327	10852000	13491000	14031000	20327	20327	20327	4660600	20327	20049000	2941300	27286000	1092500	5584100	20327	15147000	4466100	20327	27381000	21129000	22449000	18451000	27755000	33344600	9.77053e+06	0.293017	0.00193594	3.75052e+06	0.112477	0.000231919	1.02778e+07	0.308231	0.00936553	5.04757e+06	0.151376	0.000325599	23433000	0.702752	0.0472024
	Hebp2	tr|D3ZHC4|D3ZHC4_RAT Heme binding protein 2 (Predicted), isoform CRA_b OS=Rattus norvegicus OX=10116 GN=Hebp2 PE=1 SV=1	29028000	29249000	29397000	41228000	41705000	14979000	21521000	15033000	12157000	16774000	11583000	9051800	12013000	20327	14111000	9337300	15301000	20327	18517000	16402000	8820100	14428000	14334000	13726000	15389000	22293000	15748000	24029000	25147000	26022000	34121400	16092800	0.471634	0.000692521	9.35583e+06	0.274192	0.000214936	1.19155e+07	0.34921	0.00112817	13339420	0.39094	0.000196161	22647800	0.663742	0.0114764
LanC-like protein 1	Lancl1	tr|A0A8I5ZYR5|A0A8I5ZYR5_RAT Glutathione S-transferase LANCL1 OS=Rattus norvegicus OX=10116 GN=Lancl1 PE=1 SV=1;tr|A0A8I6A0Q6|A0A8I6A0Q6_RAT Glutathione S-transferase LANCL1 OS=Rattus norvegicus OX=10116 GN=Lancl1 PE=1 SV=1;sp|Q9QX69|LANC1_RAT Glutathione	29027000	37256000	36140000	44665000	42822000	24268000	25118000	31822000	19334000	21119000	14928000	16783000	13497000	19985000	28294000	26214000	29017000	14030000	22816000	25340000	6226200	4902500	29025000	27912000	34285000	19495000	18470000	12805000	12130000	16289000	37982000	24332200	0.640625	0.0045056	18697400	0.49227	0.000980934	23483400	0.618277	0.00487287	20470140	0.538943	0.0322932	15837800	0.416982	0.000104032
cAMP-dependent protein kinase type II-beta regulatory subunit	Prkar2b	sp|P12369|KAP3_RAT cAMP-dependent protein kinase type II-beta regulatory subunit OS=Rattus norvegicus OX=10116 GN=Prkar2b PE=1 SV=3;tr|Q4KLG5|Q4KLG5_RAT Protein kinase, cAMP dependent regulatory, type II beta OS=Rattus norvegicus OX=10116 GN=Prkar2b PE=2 S	28216000	24163000	23393000	28194000	35042000	8088300	8933300	10313000	13968000	8421300	9268400	5759500	13874000	20327	12657000	10015000	13422000	6276800	10961000	6075600	4066400	11872000	13906000	9006700	11622000	15271000	13201000	24250000	12965000	18457000	27801600	9944780	0.357705	5.93176e-05	8.31585e+06	0.299114	0.000325856	9350080	0.336314	7.80843e-05	10094620	0.363095	0.000165409	16828800	0.605318	0.00584028
Glutathione S-transferase kappa 1	Gstk1	tr|B6DYQ0|B6DYQ0_RAT Glutathione S-transferase kappa OS=Rattus norvegicus OX=10116 GN=Gstk1 PE=2 SV=1;sp|P24473|GSTK1_RAT Glutathione S-transferase kappa 1 OS=Rattus norvegicus OX=10116 GN=Gstk1 PE=1 SV=3	27968000	27622000	30315000	22621000	35400000	14309000	21286000	7341800	29257000	8983800	14162000	4242500	11763000	3462400	18062000	16014000	21705000	12176000	23089000	19484000	15907000	19702000	18565000	16361000	23208000	35932000	45598000	41896000	45351000	42617000	28785200	16235520	0.564023	0.025067	10338380	0.359156	0.000773215	18493600	0.642469	0.0071095	18748600	0.651328	0.00350873	42278800	1.46877	0.00108588
	Ly6h	tr|A0A096MJ69|A0A096MJ69_RAT Lymphocyte antigen 6 family member H OS=Rattus norvegicus OX=10116 GN=Ly6h PE=4 SV=1;tr|B5DFM3|B5DFM3_RAT Ly6h protein (Fragment) OS=Rattus norvegicus OX=10116 GN=Ly6h PE=2 SV=1;tr|F1LNW6|F1LNW6_RAT Lymphocyte antigen 6 family	27552000	24357000	24859000	24559000	25175000	2007000	12815000	10577000	24022000	15417000	14160000	9461100	10115000	21644000	17732000	11818000	19757000	3252100	15209000	7981600	3177800	12159000	12214000	20327	13681000	20327	18088000	22932000	14446000	19250000	25300400	12967600	0.512545	0.00915117	14622420	0.577952	0.00201535	11603540	0.458631	0.001521	8.25043e+06	0.326099	0.000317822	1.49473e+07	0.590792	0.0325879
Ethanolamine-phosphate cytidylyltransferase	Pcyt2	tr|A0A8L2QPS4|A0A8L2QPS4_RAT ethanolamine-phosphate cytidylyltransferase OS=Rattus norvegicus OX=10116 GN=Pcyt2 PE=1 SV=1;tr|A0A8I5ZT93|A0A8I5ZT93_RAT ethanolamine-phosphate cytidylyltransferase OS=Rattus norvegicus OX=10116 GN=Pcyt2 PE=1 SV=1;sp|O88637-2|	26967000	28154000	33619000	33353000	35915000	14257000	24601000	9689900	13403000	6539800	12828000	13876000	14554000	7656300	20317000	17128000	23508000	12389000	15949000	29280000	7764300	11871000	22803000	17014000	19430000	17668000	13878000	18905000	12999000	17405000	31601600	13698140	0.433463	0.000920589	13846260	0.438151	0.000154128	19650800	0.621829	0.00865099	15776460	0.49923	0.00109367	16171000	0.511715	7.22465e-05
Isopentenyl-diphosphate Delta-isomerase 1	Idi1	tr|A0A0H2UHN2|A0A0H2UHN2_RAT isopentenyl-diphosphate Delta-isomerase OS=Rattus norvegicus OX=10116 GN=Idi1 PE=1 SV=1;tr|A0A8I5ZLV9|A0A8I5ZLV9_RAT isopentenyl-diphosphate Delta-isomerase OS=Rattus norvegicus OX=10116 GN=Idi1 PE=1 SV=1;sp|O35760|IDI1_RAT Iso	26710000	42400000	44439000	54672000	39728000	29051000	32514000	14015000	33096000	11408000	30895000	4694100	10048000	5872900	19262000	10484000	15526000	6091100	10765000	10716000	9492200	19174000	11830000	7201400	9314500	10151000	25329000	22818000	4822300	17091000	41589800	24016800	0.577469	0.0268453	14154400	0.340333	0.0033357	10716420	0.257669	0.000185506	11402420	0.274164	0.000291916	16042260	0.385726	0.00253744
D-beta-hydroxybutyrate dehydrogenase, mitochondrial	Bdh1	tr|A0A0G2JSH2|A0A0G2JSH2_RAT 3-hydroxybutyrate dehydrogenase, type 1, isoform CRA_a OS=Rattus norvegicus OX=10116 GN=Bdh1 PE=1 SV=1;sp|P29147|BDH_RAT D-beta-hydroxybutyrate dehydrogenase, mitochondrial OS=Rattus norvegicus OX=10116 GN=Bdh1 PE=1 SV=2	26554000	21706000	23480000	23662000	24329000	11683000	15849000	20327	26292000	20327	11876000	10938000	11458000	20327	16669000	14274000	16820000	10376000	19773000	15837000	10160000	20266000	15671000	10904000	11678000	12701000	13764000	12892000	15505000	13007000	23946200	1.07729e+07	0.449881	0.0313096	1.01923e+07	0.425632	0.00131695	15416000	0.643776	0.00116291	13735800	0.573611	0.00106431	13573800	0.566846	3.97056e-06
Major prion protein	Prnp	sp|P13852|PRIO_RAT Major prion protein OS=Rattus norvegicus OX=10116 GN=Prnp PE=1 SV=2	26517000	26309000	25808000	32533000	31879000	17981000	12342000	7799700	18231000	16355000	14442000	7094700	8337200	11327000	9229300	12234000	20168000	5332700	14623000	13287000	9473300	11806000	14860000	10838000	16931000	15871000	25787000	16468000	20719000	22211000	28609200	14541740	0.508289	0.000464324	10086040	0.352545	1.29379e-05	13128940	0.458906	0.000556893	12781660	0.446767	4.89548e-05	20211200	0.706458	0.00748752
	Pam16	tr|A0A8I5ZMD9|A0A8I5ZMD9_RAT Presequence translocase-associated motor 16 OS=Rattus norvegicus OX=10116 GN=Pam16 PE=1 SV=1;tr|D3ZZV1|D3ZZV1_RAT Presequence translocase-associated motor 16 OS=Rattus norvegicus OX=10116 GN=Pam16 PE=1 SV=1;tr|A0A8I6AUB7|A0A8I6	26491000	21934000	13124000	19389000	28355000	9375900	9320100	14417000	12120000	20327	15953000	20327	20327	20327	11164000	9209200	14285000	20327	11891000	8219700	20327	7730800	8582300	7782300	7894500	8322700	11509000	15842000	12801000	16342000	21858600	9.05067e+06	0.414055	0.00793872	5.4356e+06	0.248671	0.00538568	8.72505e+06	0.399158	0.0067828	6.40205e+06	0.292885	0.00116489	12963340	0.593054	0.0201907
	Lcp1	tr|Q5XI38|Q5XI38_RAT Lymphocyte cytosolic protein 1 OS=Rattus norvegicus OX=10116 GN=Lcp1 PE=1 SV=1;tr|A0A8I6G984|A0A8I6G984_RAT Lymphocyte cytosolic protein 1 OS=Rattus norvegicus OX=10116 GN=Lcp1 PE=1 SV=1;tr|A0A0G2K014|A0A0G2K014_RAT Lymphocyte cytosoli	26478000	25002000	24752000	11121000	8990000	69212000	72545000	99553000	41494000	89178000	103110000	211920000	166810000	181840000	89685000	180280000	79013000	261360000	61777000	166430000	206360000	190890000	76858000	149140000	102790000	71155000	43545000	63318000	58877000	54682000	19268600	74396400	3.86102	0.000826282	150673000	7.81961	0.000547311	149772000	7.77285	0.00727298	145207600	7.53597	0.00103	58315400	3.02645	0.00017655
	Ppp2r5e	tr|D3ZHI9|D3ZHI9_RAT Serine/threonine-protein phosphatase 2A 56 kDa regulatory subunit OS=Rattus norvegicus OX=10116 GN=Ppp2r5e PE=1 SV=1;tr|A0A8I6GLY3|A0A8I6GLY3_RAT Serine/threonine-protein phosphatase 2A 56 kDa regulatory subunit OS=Rattus norvegicus OX	26116000	14819000	26087000	29847000	18294000	5639200	19451000	1881000	7492200	20327	8997100	8308700	11983000	4102100	11174000	8912800	10962000	8842000	11638000	9047900	19262000	12307000	17125000	11476000	15042000	15301000	15227000	4547600	5998400	13274000	23032600	6.89675e+06	0.299434	0.00633373	8912980	0.386972	0.00189323	9880540	0.428981	0.0017126	15042400	0.653092	0.0345789	10869600	0.471922	0.0100466
Clusterin;Clusterin;Clusterin beta chain;Clusterin alpha chain	Clu	tr|Q6P7S6|Q6P7S6_RAT Clusterin OS=Rattus norvegicus OX=10116 GN=Clu PE=2 SV=1;tr|A0A0G2K259|A0A0G2K259_RAT Clusterin OS=Rattus norvegicus OX=10116 GN=Clu PE=1 SV=1;tr|G3V836|G3V836_RAT Clusterin OS=Rattus norvegicus OX=10116 GN=Clu PE=1 SV=2;tr|A0A0G2KB42|	25741000	18623000	25041000	23475000	22395000	42052000	31558000	45050000	38602000	74719000	61725000	49598000	57246000	62630000	43211000	32152000	38825000	25824000	40426000	25313000	26823000	30651000	37803000	29386000	28640000	37326000	26932000	39110000	47218000	32814000	23055000	46396200	2.01241	0.014707	54882000	2.38048	3.95617e-05	32508000	1.41002	0.023777	30660600	1.32989	0.0100254	36680000	1.59098	0.00532716
Cytoplasmic dynein 1 light intermediate chain 1	Dync1li1	tr|A0A8I6A9C2|A0A8I6A9C2_RAT Dynein light intermediate chain OS=Rattus norvegicus OX=10116 GN=Dync1li1 PE=1 SV=1;tr|G3V7G0|G3V7G0_RAT Dynein light intermediate chain OS=Rattus norvegicus OX=10116 GN=Dync1li1 PE=1 SV=1;sp|Q9QXU8|DC1L1_RAT Cytoplasmic dynein	25498000	29894000	27218000	31662000	26019000	15102000	21856000	16461000	13102000	17031000	19182000	13117000	19445000	8635700	22858000	16994000	19389000	21403000	18933000	25349000	23153000	23236000	23961000	25144000	27150000	21113000	15962000	20708000	18906000	21241000	28058200	16710400	0.595562	0.000301035	16647540	0.593322	0.00358639	20413600	0.727545	0.0032339	24528800	0.874211	0.0352386	19586000	0.698049	0.000583412
	Cops6	tr|A0A8I5YBR2|A0A8I5YBR2_RAT COP9 signalosome complex subunit 6 OS=Rattus norvegicus OX=10116 GN=Cops6 PE=1 SV=1	25301000	27327000	33573000	30412000	40882000	10700000	18629000	18731000	12807000	17200000	13521000	3987200	11373000	7007700	21371000	18862000	23492000	14753000	19431000	21988000	8110100	10172000	20838000	20169000	18386000	21807000	21876000	19370000	15817000	24330000	31499000	15613400	0.495679	0.00106608	11451980	0.363566	0.00111514	19705200	0.625582	0.00535174	15535020	0.493191	0.00305682	20640000	0.655259	0.00788703
3-hydroxyisobutyryl-CoA hydrolase, mitochondrial	Hibch	tr|A0A8I5ZL23|A0A8I5ZL23_RAT 3-hydroxyisobutyryl-CoA hydrolase OS=Rattus norvegicus OX=10116 GN=Hibch PE=1 SV=1;tr|A0A8I6A0J8|A0A8I6A0J8_RAT 3-hydroxyisobutyryl-CoA hydrolase OS=Rattus norvegicus OX=10116 GN=Hibch PE=1 SV=1;sp|Q5XIE6|HIBCH_RAT 3-hydroxyiso	25270000	33698000	27354000	30361000	38099000	13904000	23335000	11568000	27604000	21965000	2685600	4711900	12888000	20327	16536000	8242900	19737000	6728700	18064000	16013000	12287000	17233000	17343000	17513000	19279000	24685000	20001000	26574000	24689000	25460000	30956400	19675200	0.635578	0.0173381	7.36837e+06	0.238024	0.000298122	13757120	0.444403	0.00114918	16731000	0.54047	0.000544819	24281800	0.784387	0.0305041
Toll-interacting protein	Tollip	sp|A2RUW1|TOLIP_RAT Toll-interacting protein OS=Rattus norvegicus OX=10116 GN=Tollip PE=1 SV=1;tr|A0A8I6ACI3|A0A8I6ACI3_RAT Toll-interacting protein OS=Rattus norvegicus OX=10116 GN=Tollip PE=1 SV=1;tr|A0A8I6A889|A0A8I6A889_RAT Toll-interacting protein OS=	24895000	28989000	27956000	32462000	29371000	14732000	16565000	10378000	19068000	15060000	13572000	11731000	12546000	11050000	19505000	16178000	21029000	12625000	22059000	16659000	15162000	22910000	17546000	14530000	19561000	19455000	28703000	21412000	21749000	20292000	28734600	15160600	0.527608	8.76599e-05	13680800	0.476109	5.53499e-05	17710000	0.61633	0.000795175	17941800	0.624397	0.000562375	22322200	0.77684	0.0140088
Microtubule-associated protein 4	Map4	tr|A0A8I6AKJ8|A0A8I6AKJ8_RAT Microtubule-associated protein OS=Rattus norvegicus OX=10116 GN=Map4 PE=1 SV=1;tr|A0A8L2QPR2|A0A8L2QPR2_RAT Microtubule-associated protein OS=Rattus norvegicus OX=10116 GN=Map4 PE=1 SV=1;tr|A0A0G2JW88|A0A0G2JW88_RAT Microtubule	24462000	26270000	31327000	20875000	25618000	15781000	19962000	16202000	10151000	7739300	9558000	13163000	13232000	3077200	9452700	50697000	35231000	45197000	40925000	47451000	82336000	72325000	45790000	47503000	54370000	45040000	39336000	52360000	41850000	42925000	25710400	13967060	0.543246	0.00288892	9696580	0.377146	0.000209142	43900200	1.70749	0.000437193	60464800	2.35176	0.00155321	44302200	1.72312	0.000155644
	Dnajb4	tr|Q5XIP0|Q5XIP0_RAT DnaJ (Hsp40) homolog, subfamily B, member 4 OS=Rattus norvegicus OX=10116 GN=Dnajb4 PE=1 SV=1	24148000	26304000	23572000	28740000	24053000	8325400	11128000	16749000	19860000	20327	11195000	8838900	10057000	16713000	9084000	10403000	11165000	15087000	11302000	13596000	10404000	15008000	10192000	8877400	12558000	21246000	21652000	14570000	16174000	24528000	25363400	1.12165e+07	0.442234	0.00429058	11177580	0.440697	3.78433e-05	12310600	0.485369	8.436e-06	11407880	0.449777	1.11018e-05	19634000	0.774108	0.0251294
Short-chain specific acyl-CoA dehydrogenase, mitochondrial	Acads	tr|Q6IMX3|Q6IMX3_RAT Acetyl-Coenzyme A dehydrogenase, short chain, isoform CRA_a OS=Rattus norvegicus OX=10116 GN=Acads PE=2 SV=1;tr|A0A8I6GC92|A0A8I6GC92_RAT Short-chain-specific acyl-CoA dehydrogenase, mitochondrial OS=Rattus norvegicus OX=10116 GN=Acads	24048000	25523000	19084000	19974000	25527000	11936000	10321000	6342200	14804000	13328000	11983000	9627700	9912900	9691600	11246000	13599000	13540000	12493000	13982000	14061000	13953000	11641000	15771000	8766900	15584000	13070000	13436000	15391000	14371000	14499000	22831200	11346240	0.496962	0.000442073	10492240	0.459557	2.95592e-05	13535000	0.592829	0.000170666	13143180	0.575668	0.000969121	14153400	0.619915	0.000316975
Annexin A1	Anxa1	sp|P07150|ANXA1_RAT Annexin A1 OS=Rattus norvegicus OX=10116 GN=Anxa1 PE=1 SV=2;tr|A0A8L2UJV2|A0A8L2UJV2_RAT Annexin OS=Rattus norvegicus OX=10116 GN=Anxa1 PE=1 SV=1;tr|A0A8I6GKK9|A0A8I6GKK9_RAT Annexin OS=Rattus norvegicus OX=10116 GN=Anxa1 PE=1 SV=1;tr|A	24023000	57984000	57040000	65137000	61911000	326530000	153590000	360440000	308550000	497810000	398530000	916600000	425620000	455020000	310050000	369410000	137720000	449800000	274060000	298340000	591090000	450610000	284890000	387220000	361570000	308360000	359690000	352880000	337250000	224900000	53219000	329384000	6.18922	0.00109488	501164000	9.41701	0.00303783	305866000	5.74731	0.00134021	415076000	7.79939	0.000116308	316616000	5.9493	7.01011e-06
	Adap1	tr|Q9QUI9|Q9QUI9_RAT Centaurin beta OS=Rattus norvegicus OX=10116 PE=2 SV=1;tr|O88768|O88768_RAT ArfGAP with dual PH domains 1 OS=Rattus norvegicus OX=10116 GN=Adap1 PE=2 SV=1;tr|Q63629|Q63629_RAT Centaurin alpha OS=Rattus norvegicus OX=10116 PE=2 SV=1;tr|	23850000	33183000	31202000	31854000	25457000	15908000	16864000	20327	16268000	9063000	13869000	7943900	16044000	4759300	14210000	14433000	19009000	10904000	17152000	19663000	14587000	13741000	18644000	20969000	15159000	20683000	17299000	17690000	18521000	19522000	29109200	1.16247e+07	0.399347	0.0015636	11365240	0.390435	0.000245201	16232200	0.557631	0.000797427	16620000	0.570954	0.000647803	18743000	0.643886	0.000747148
Alpha-2-HS-glycoprotein	Ahsg	sp|P24090|FETUA_RAT Alpha-2-HS-glycoprotein OS=Rattus norvegicus OX=10116 GN=Ahsg PE=1 SV=2;tr|F1LM19|F1LM19_RAT Alpha-2-HS-glycoprotein OS=Rattus norvegicus OX=10116 GN=Ahsg PE=1 SV=3;tr|A0A8I5ZY55|A0A8I5ZY55_RAT Alpha-2-HS-glycoprotein OS=Rattus norvegic	23681000	56406000	86389000	73296000	50370000	1077200000	1300500000	1228500000	958390000	1398900000	1209900000	3019000000	2108800000	2226100000	1232100000	553860000	506310000	847730000	341720000	279420000	397790000	285410000	223180000	244460000	150690000	177950000	94044000	162360000	107070000	94310000	58028400	1192698000	20.5537	5.58188e-07	1959180000	33.7624	0.00051322	505808000	8.71656	0.00205187	260306000	4.48584	0.0013483	127146800	2.19111	0.0105643
SH3 domain-binding glutamic acid-rich-like protein	Sh3bgrl	tr|B5DFD8|B5DFD8_RAT SH3 domain-binding glutamic acid-rich-like protein OS=Rattus norvegicus OX=10116 GN=Sh3bgrl PE=2 SV=1;tr|A0A8I6GHH3|A0A8I6GHH3_RAT SH3 domain-binding glutamate-rich protein-like OS=Rattus norvegicus OX=10116 GN=Sh3bgrl PE=1 SV=1	23644000	24611000	25644000	32040000	26575000	19711000	18238000	12922000	17059000	20327	17147000	16780000	12005000	19271000	18496000	40955000	34338000	46211000	34989000	36099000	38648000	45872000	37653000	36744000	38557000	42180000	46276000	48885000	49486000	45563000	26502800	1.35901e+07	0.512778	0.0102234	16739800	0.631624	0.00100936	38518400	1.45337	0.00206368	39494800	1.49021	0.000354357	46478000	1.7537	7.55304e-06
Phospholipid hydroperoxide glutathione peroxidase, mitochondrial	Gpx4	sp|P36970-2|GPX4_RAT Isoform Cytoplasmic of Phospholipid hydroperoxide glutathione peroxidase OS=Rattus norvegicus OX=10116 GN=Gpx4;sp|P36970|GPX4_RAT Phospholipid hydroperoxide glutathione peroxidase OS=Rattus norvegicus OX=10116 GN=Gpx4 PE=1 SV=3;sp|P369	23552000	27312000	30195000	25696000	26754000	12944000	19441000	11406000	13695000	20327	8347800	9826700	8663000	11485000	5174400	14426000	20374000	10728000	14367000	14508000	4097400	20327	10829000	11212000	15236000	13462000	13448000	11411000	10868000	18785000	26701800	1.15013e+07	0.43073	0.00192625	8699380	0.325798	2.15828e-06	14880600	0.557288	0.000245639	8.27895e+06	0.310052	0.000240636	13594800	0.509134	7.59721e-05
Sorting and assembly machinery component 50 homolog	Samm50	sp|Q6AXV4|SAM50_RAT Sorting and assembly machinery component 50 homolog OS=Rattus norvegicus OX=10116 GN=Samm50 PE=1 SV=1;tr|A0A8I6A9E2|A0A8I6A9E2_RAT Sorting and assembly machinery component 50 homolog OS=Rattus norvegicus OX=10116 GN=Samm50 PE=1 SV=1;tr|	23409000	33093000	38345000	30673000	42904000	17676000	14602000	11048000	12673000	4465500	14087000	10882000	13391000	12805000	20017000	12139000	8235200	9128600	21049000	18152000	9074700	9633500	22778000	21638000	21310000	11911000	22238000	9885700	17275000	9246800	33684800	12092900	0.359002	0.000639765	14236400	0.422636	0.000727279	13740760	0.407922	0.00139759	16886840	0.501319	0.00604177	14111300	0.418922	0.00150478
	Arhgdib	tr|Q5M860|Q5M860_RAT Rho GDP dissociation inhibitor beta OS=Rattus norvegicus OX=10116 GN=Arhgdib PE=1 SV=1;tr|A0A8I5ZXI2|A0A8I5ZXI2_RAT Rho GDP dissociation inhibitor beta OS=Rattus norvegicus OX=10116 GN=Arhgdib PE=1 SV=1	23212000	21000000	25402000	26970000	27421000	75960000	73019000	89383000	87673000	109350000	129040000	167540000	117950000	104930000	105350000	123720000	67196000	150310000	79206000	111770000	104640000	100760000	67364000	72073000	60090000	65623000	72735000	65413000	63247000	67993000	24801000	87077000	3.51103	1.20305e-05	124962000	5.03859	2.51855e-05	106440400	4.29178	0.000641902	80985400	3.26541	0.000280606	67002200	2.70159	2.84523e-08
	Rras2	tr|A0A8I6G5F9|A0A8I6G5F9_RAT RAS-related 2 OS=Rattus norvegicus OX=10116 GN=Rras2 PE=1 SV=1;tr|Q5BJU0|Q5BJU0_RAT RAS-related 2 OS=Rattus norvegicus OX=10116 GN=Rras2 PE=1 SV=1	23050000	20537000	16103000	18663000	24524000	11293000	17858000	9202600	20327	16454000	11940000	11461000	10207000	8329000	7442600	10423000	11478000	20327	7426100	11382000	10304000	8276000	13626000	17596000	9866000	7328000	20327	15122000	20327	6223600	20575400	1.09656e+07	0.532946	0.0254503	9875920	0.479987	0.000274575	8.14589e+06	0.395904	0.00150173	11933600	0.579994	0.0048571	5.74285e+06	0.279112	0.00159834
Protein Shroom2	Shroom2	tr|A0A8I6GJZ2|A0A8I6GJZ2_RAT Protein Shroom2 OS=Rattus norvegicus OX=10116 GN=Shroom2 PE=1 SV=1;tr|A0A8I6A0R5|A0A8I6A0R5_RAT Protein Shroom2 OS=Rattus norvegicus OX=10116 GN=Shroom2 PE=1 SV=1;tr|D4A053|D4A053_RAT Protein Shroom2 OS=Rattus norvegicus OX=101	23001000	26055000	16263000	14819000	19757000	3199700	4055200	3202000	9393000	1678400	6359700	2374000	3903400	3319000	7481900	3702000	5850500	1145400	7690300	3787900	4888300	5302400	5604600	5618900	8699500	1109100	5362200	9786800	10810000	8721100	19979000	4305660	0.215509	0.000220468	4687600	0.234626	0.000156797	4435220	0.221994	0.000169283	6022740	0.301454	0.000214704	7157840	0.358268	0.00154806
	Lancl2	tr|Q68FQ9|Q68FQ9_RAT LanC lantibiotic synthetase component C-like 2 (Bacterial) OS=Rattus norvegicus OX=10116 GN=Lancl2 PE=1 SV=1;tr|F7EU69|F7EU69_RAT LanC-like 2 OS=Rattus norvegicus OX=10116 GN=Lancl2 PE=1 SV=1	22747000	22885000	27621000	21195000	25380000	12540000	15033000	7428700	11116000	13227000	10508000	6130300	7344600	20327	12487000	7688400	11891000	7688800	12674000	10331000	6325400	9920800	16793000	10778000	13860000	12162000	14484000	12443000	16106000	17305000	23965600	11868940	0.495249	0.000103381	7.29805e+06	0.304522	0.000126583	10054640	0.419545	1.77116e-05	11535440	0.481333	0.000365682	14500000	0.605034	0.000245029
Alpha-1-antiproteinase	Serpina1	tr|A0A0G2JY31|A0A0G2JY31_RAT Alpha-1-antiproteinase OS=Rattus norvegicus OX=10116 GN=Serpina1 PE=1 SV=1;tr|A0A0G2JSJ9|A0A0G2JSJ9_RAT Alpha-1-antiproteinase OS=Rattus norvegicus OX=10116 GN=Serpina1 PE=1 SV=1;tr|A0A0G2JZ73|A0A0G2JZ73_RAT Alpha-1-antiprotein	22352000	33487000	56468000	85018000	70311000	2229400000	1980800000	3171200000	1462600000	2915300000	3347800000	3319800000	3058900000	4137100000	2284500000	790010000	753800000	767080000	588920000	407600000	373180000	288580000	201990000	268750000	134710000	176870000	108770000	118650000	127460000	95115000	53527200	2351860000	43.9377	7.69861e-05	3229620000	60.3361	5.20419e-06	661482000	12.3579	3.49233e-05	253442000	4.73483	0.00141794	125373000	2.34223	0.00411554
	Txndc17	tr|B0K010|B0K010_RAT Thioredoxin domain-containing protein 17 OS=Rattus norvegicus OX=10116 GN=Txndc17 PE=1 SV=1	21733000	28295000	33442000	32073000	34059000	11857000	30654000	11006000	11470000	15062000	15893000	30322000	17500000	10115000	22918000	53749000	41261000	52176000	43928000	59064000	42918000	44208000	41341000	40668000	35028000	41004000	48283000	41000000	48609000	46058000	29920400	16009800	0.53508	0.0129467	19349600	0.646703	0.0329814	50035600	1.67229	0.000996102	40832600	1.36471	0.00430729	44990800	1.50368	0.000714385
ZW10 interactor	Zwint	sp|Q8VIL3|ZWINT_RAT ZW10 interactor OS=Rattus norvegicus OX=10116 GN=Zwint PE=1 SV=1;tr|A0A8I6A1E2|A0A8I6A1E2_RAT ZW10 interactor OS=Rattus norvegicus OX=10116 GN=Zwint PE=1 SV=1	21705000	17473000	19134000	15971000	13590000	10016000	9616600	20327	4395100	20327	11163000	7201300	9249300	20327	9127200	8876700	10301000	20327	12382000	4749400	20327	4531500	20327	6607900	20327	20327	8598200	12566000	11243000	7807800	17574600	4.81367e+06	0.273899	0.00115509	7.35223e+06	0.418344	0.00261381	7.26589e+06	0.413431	0.00411136	2.24008e+06	0.127461	5.17958e-05	8.04707e+06	0.45788	0.00613532
Annexin	Anxa7	tr|Q6IRJ7|Q6IRJ7_RAT Annexin OS=Rattus norvegicus OX=10116 GN=Anxa7 PE=1 SV=1;tr|A0A8I6A9P3|A0A8I6A9P3_RAT Annexin OS=Rattus norvegicus OX=10116 GN=Anxa7 PE=1 SV=1;tr|F7F6D1|F7F6D1_RAT Annexin OS=Rattus norvegicus OX=10116 GN=Anxa7 PE=1 SV=1;tr|A0A8I5ZM12|	20702000	29863000	26898000	33823000	31093000	40172000	31973000	46004000	35163000	59599000	49487000	51405000	42988000	64019000	40483000	46587000	34544000	56877000	44903000	52354000	68403000	59997000	40284000	48751000	51771000	51207000	55260000	48583000	57554000	45325000	28475800	42582200	1.49538	0.0301356	49676400	1.74451	0.00192724	47053000	1.65239	0.00288627	53841200	1.89077	0.00139846	51585800	1.81157	8.00004e-05
Guanine nucleotide-binding protein subunit beta-5	Gnb5	tr|D3ZZ54|D3ZZ54_RAT Guanine nucleotide-binding protein subunit beta-5 OS=Rattus norvegicus OX=10116 GN=Gnb5 PE=3 SV=4;tr|M0RAX4|M0RAX4_RAT Guanine nucleotide binding protein, beta 5, isoform CRA_b OS=Rattus norvegicus OX=10116 GN=Gnb5 PE=3 SV=3;sp|P62882|	20249000	23653000	24480000	24768000	24458000	15777000	20933000	13876000	14295000	16822000	15364000	13553000	13845000	20327	12755000	10412000	12498000	12438000	12917000	11744000	20327	12824000	14838000	11875000	13269000	13720000	14103000	11042000	9561600	12349000	23521600	16340600	0.694706	0.00147088	1.11075e+07	0.472224	0.00283081	12001800	0.510246	1.93567e-06	1.05653e+07	0.449173	0.00172209	12155120	0.516764	1.19423e-05
High mobility group protein B2	Hmgb2	sp|P52925|HMGB2_RAT High mobility group protein B2 OS=Rattus norvegicus OX=10116 GN=Hmgb2 PE=2 SV=2;tr|D3ZS25|D3ZS25_RAT Similar to High mobility group protein 2 (HMG-2) OS=Rattus norvegicus OX=10116 GN=RGD1561694 PE=3 SV=2;tr|D3ZN59|D3ZN59_RAT Similar to	19752000	27590000	26846000	34897000	36281000	190030000	141900000	281420000	249500000	232790000	600960000	683280000	318780000	506120000	304340000	341480000	123340000	629650000	212600000	283110000	267860000	259550000	129990000	129940000	179210000	107770000	214360000	151240000	168930000	71752000	29073200	219128000	7.53711	5.40687e-05	482696000	16.6028	0.000316906	318036000	10.9391	0.00995742	193310000	6.64908	0.000629153	142810400	4.9121	0.00180011
Serine/threonine-protein phosphatase;Serine/threonine-protein phosphatase 5	Ppp5c	tr|A0A8I5ZM93|A0A8I5ZM93_RAT Serine/threonine-protein phosphatase OS=Rattus norvegicus OX=10116 GN=Ppp5c PE=1 SV=1;tr|Q68G16|Q68G16_RAT Serine/threonine-protein phosphatase OS=Rattus norvegicus OX=10116 GN=Ppp5c PE=2 SV=1;tr|A0A8I5ZS45|A0A8I5ZS45_RAT Serin	19177000	18368000	20809000	19719000	18480000	16028000	14833000	15133000	15780000	19906000	15559000	14823000	13264000	11772000	17070000	9646600	15360000	13387000	12984000	13803000	10620000	13243000	13267000	13295000	12259000	16425000	12821000	14218000	16211000	13933000	19310600	16336000	0.84596	0.0195171	14497600	0.750759	0.00150496	13036120	0.675076	0.000310693	12536800	0.649219	9.16046e-06	14721600	0.762358	0.000533587
Guanine nucleotide-binding protein G(z) subunit alpha	Gnaz	sp|P19627|GNAZ_RAT Guanine nucleotide-binding protein G(z) subunit alpha OS=Rattus norvegicus OX=10116 GN=Gnaz PE=2 SV=3	18581000	15940000	11207000	14308000	21802000	1780400	10169000	20327	20327	20327	9056600	20327	9033200	20327	8121300	7792100	7696000	6668100	9168500	8220300	8573900	7204300	8508000	6529400	16424000	20327	7630900	9642100	8400100	9025700	16367600	2.40208e+06	0.146758	0.000803731	5.25035e+06	0.320777	0.00414813	7909000	0.483211	0.00184615	9447920	0.577233	0.0262122	6.94383e+06	0.424242	0.00578396
Squalene synthase	Fdft1	tr|A0A8I6GF68|A0A8I6GF68_RAT Squalene synthase OS=Rattus norvegicus OX=10116 GN=Fdft1 PE=1 SV=1;sp|Q02769|FDFT_RAT Squalene synthase OS=Rattus norvegicus OX=10116 GN=Fdft1 PE=1 SV=1	18527000	38379000	33106000	36655000	22930000	12566000	12124000	8093800	11562000	1166300	8141300	3171900	7023700	2145800	12288000	1214700	1884000	391360	1735300	1413100	1513200	1909800	2412800	1206900	1950300	3024000	2722000	1822300	2428600	2746700	29919400	9102420	0.304231	0.00159639	6554140	0.21906	0.000633721	1327692	0.0443756	8.41698e-05	1798600	0.0601148	9.40434e-05	2548720	0.0851862	0.000113653
	Pccb	tr|A0A8I5ZYQ5|A0A8I5ZYQ5_RAT Propionyl-CoA carboxylase beta chain, mitochondrial OS=Rattus norvegicus OX=10116 GN=Pccb PE=1 SV=1;tr|A0A8I6A9J4|A0A8I6A9J4_RAT Propionyl-CoA carboxylase beta chain, mitochondrial OS=Rattus norvegicus OX=10116 GN=Pccb PE=1 SV=	18093000	17722000	18145000	20755000	12783000	17385000	8621400	15195000	7088200	20327	12991000	7224500	14008000	13979000	8691300	9597800	11063000	7878400	9606800	12589000	6694100	11772000	11163000	11600000	13735000	13012000	12143000	14603000	9760600	11540000	17499600	9.66199e+06	0.552126	0.0475004	11378760	0.65023	0.0131318	10147000	0.579842	0.00129236	10992820	0.628176	0.00573789	12211720	0.697829	0.00846137
Neuronal calcium sensor 1	Ncs1	tr|A0A8I6AM90|A0A8I6AM90_RAT Neuronal calcium sensor 1 OS=Rattus norvegicus OX=10116 GN=Ncs1 PE=3 SV=1;tr|A0A8I6GJM4|A0A8I6GJM4_RAT Neuronal calcium sensor 1 OS=Rattus norvegicus OX=10116 GN=Ncs1 PE=3 SV=1;sp|P62168|NCS1_RAT Neuronal calcium sensor 1 OS=Ra	17636000	14606000	9624300	12818000	14064000	20327	6998500	20327	20327	20327	20327	20327	20327	20327	20327	2045700	13045000	20327	8607300	5944000	20327	20327	7518100	4527000	20327	5585400	5228600	20327	7595200	6585900	13749660	1.41596e+06	0.102982	0.000195066	20327	0.00147836	5.65306e-06	5.93247e+06	0.431463	0.018778	2.42122e+06	0.176093	0.000503804	5.00309e+06	0.36387	0.00147474
	Ttc1	tr|Q66H09|Q66H09_RAT Tetratricopeptide repeat domain 1 OS=Rattus norvegicus OX=10116 GN=Ttc1 PE=1 SV=1;tr|A0A8I6AEL9|A0A8I6AEL9_RAT Tetratricopeptide repeat domain 1 OS=Rattus norvegicus OX=10116 GN=Ttc1 PE=1 SV=1	17579000	18675000	20428000	23498000	26437000	7653100	10172000	6966700	8031900	20327	5639800	10189000	11231000	15587000	17276000	10229000	14534000	8376100	12331000	11517000	11270000	16329000	18032000	13988000	15079000	16912000	12907000	13454000	15802000	15482000	21323400	6.56881e+06	0.308056	0.000250162	11984560	0.562038	0.00741579	11397420	0.534503	0.000860851	14939600	0.70062	0.0122349	14911400	0.699297	0.00713551
C-type lectin domain family 2 member L	Clec2l	sp|Q0ZCA7|CLC2L_RAT C-type lectin domain family 2 member L OS=Rattus norvegicus OX=10116 GN=Clec2l PE=1 SV=2;tr|A0A0H2UI15|A0A0H2UI15_RAT C-type lectin domain family 2 member L OS=Rattus norvegicus OX=10116 GN=Clec2l PE=4 SV=1;tr|B1WBM7|B1WBM7_RAT Clec2l p	17293000	6744700	6050500	7644100	8239400	20327	5640900	1210800	1797200	5743600	2144800	1087700	1898800	1168600	2419400	2291200	4071500	20327	2566300	2225900	1749400	1779600	2542600	2079400	2330400	2170100	2063200	2131500	3047500	2873000	9194340	2.88257e+06	0.313515	0.0288788	1743860	0.189667	0.00709513	2.23505e+06	0.243089	0.0121622	2096280	0.227997	0.00885306	2457060	0.267236	0.0116038
Eukaryotic translation initiation factor 5A	Eif5a2	tr|G3V7J7|G3V7J7_RAT Eukaryotic translation initiation factor 5A OS=Rattus norvegicus OX=10116 GN=Eif5a2 PE=3 SV=1	17134000	17163000	18421000	18380000	11155000	7806000	6657700	20327	9592900	20327	20327	20327	10415000	4611800	7513200	8830900	13610000	6790800	6352700	8548900	12485000	11487000	10414000	8487500	7581000	9499700	7758600	9016700	10150000	9834100	16450600	4.81945e+06	0.292965	0.0013675	4.51613e+06	0.274527	0.00126324	8826660	0.536556	0.00353578	10090900	0.613406	0.00456713	9251820	0.5624	0.000949608
Catechol O-methyltransferase	Comt	tr|F2W8B0|F2W8B0_RAT Catechol O-methyltransferase OS=Rattus norvegicus OX=10116 GN=Comt PE=3 SV=1;tr|A0A8I6A1I0|A0A8I6A1I0_RAT Catechol O-methyltransferase OS=Rattus norvegicus OX=10116 GN=Comt PE=1 SV=1;tr|A0A8I6AHB1|A0A8I6AHB1_RAT Catechol O-methyltransf	16817000	13062000	15252000	17052000	16235000	12446000	13422000	10096000	8691000	6100600	15337000	10981000	12637000	6848400	12936000	77967000	21718000	43237000	29229000	52271000	35126000	34401000	23035000	29647000	29683000	28867000	47506000	33687000	25051000	34087000	15683600	10151120	0.647244	0.00615487	11747880	0.749055	0.0378586	44884400	2.86187	0.0180959	30378400	1.93695	0.000200773	33839600	2.15764	0.00155545
	LOC100360260	tr|Q5RJK5|Q5RJK5_RAT Chromobox 3 OS=Rattus norvegicus OX=10116 GN=Cbx3 PE=1 SV=1	16327000	17768000	17245000	19192000	15560000	9738000	13156000	8535100	4396400	10569000	23202000	29031000	23768000	19369000	21683000	37323000	23508000	31007000	29538000	31818000	33614000	33183000	27420000	25292000	27015000	25831000	28478000	26942000	31022000	26185000	17218400	9278900	0.538894	0.000964773	23410600	1.35963	0.00687481	30638800	1.77942	0.0003919	29304800	1.70195	0.000162358	27691600	1.60826	1.53785e-05
Cilia- and flagella-associated protein 36	Cfap36	sp|Q4V8E4|CFA36_RAT Cilia- and flagella-associated protein 36 OS=Rattus norvegicus OX=10116 GN=Cfap36 PE=1 SV=1;tr|A0A8I6ATJ2|A0A8I6ATJ2_RAT Cilia- and flagella-associated protein 36 OS=Rattus norvegicus OX=10116 GN=Cfap36 PE=1 SV=1;tr|A0A8I5ZR96|A0A8I5ZR9	15930000	15569000	16090000	18524000	9567300	20327	20327	20327	20327	20327	20327	20327	20327	20327	6871600	20327	7333000	20327	7103200	6499000	8105100	6884900	7051400	9364800	6937000	7983000	6760700	12103000	20327	5895200	15136060	20327	0.00134295	7.50548e-06	1.39058e+06	0.0918721	0.000138106	4.19517e+06	0.277164	0.00130713	7668640	0.506647	0.00139104	6.55245e+06	0.432903	0.00806612
	Cpne6	tr|H1UBM5|H1UBM5_RAT Copine 6 protein OS=Rattus norvegicus OX=10116 GN=Cpne6 PE=2 SV=1;tr|D4ACG7|D4ACG7_RAT Copine 6 OS=Rattus norvegicus OX=10116 GN=Cpne6 PE=1 SV=2	15247000	24264000	14827000	17157000	11135000	7496300	10108000	15445000	7178100	8794500	6672100	7637900	7651800	7417200	7845800	9330400	10140000	6959600	9384200	10142000	5319900	9498800	8830100	10289000	12810000	7645900	6046500	5645000	7951300	6720300	16526000	9804380	0.59327	0.0341995	7444960	0.4505	0.00310807	9191240	0.556168	0.0113772	9349560	0.565749	0.0201709	6801800	0.411582	0.00229525
D-amino-acid oxidase	Dao	tr|A0A0G2JUK6|A0A0G2JUK6_RAT D-amino-acid oxidase OS=Rattus norvegicus OX=10116 GN=Dao PE=1 SV=2;sp|O35078|OXDA_RAT D-amino-acid oxidase OS=Rattus norvegicus OX=10116 GN=Dao PE=2 SV=1	14507000	9585400	13928000	11045000	16406000	20327	6289000	6246900	20327	20327	20327	20327	20327	20327	20327	4894800	11875000	20327	8510000	20327	20327	20327	20327	20327	4394900	20327	4567800	2185700	4157000	9763100	13094280	2.51938e+06	0.192403	0.000654474	20327	0.00155236	5.31409e-06	5.06409e+06	0.386741	0.0160073	895242	0.0683689	4.0297e-05	4.13879e+06	0.316076	0.00227958
	Nudcd3	tr|A0A8I5Y9V8|A0A8I5Y9V8_RAT NudC domain-containing 3 OS=Rattus norvegicus OX=10116 GN=Nudcd3 PE=1 SV=1;tr|A0A8I6AIG0|A0A8I6AIG0_RAT NudC domain-containing 3 OS=Rattus norvegicus OX=10116 GN=Nudcd3 PE=1 SV=1;tr|A0A8I6A4I4|A0A8I6A4I4_RAT NudC domain-contain	14447000	9234100	6590600	8157000	13152000	3616400	8048300	821730	3408100	20327	3829400	3860300	3839700	20327	5430200	3622100	6477500	4282800	5520900	6266600	9494700	4187600	3001900	4599700	4001900	4838300	5781400	5211500	1363800	20327	10316140	3.18297e+06	0.308543	0.00838953	3.39599e+06	0.329191	0.0041535	5233980	0.507358	0.0129572	5057160	0.490218	0.0233826	3.44307e+06	0.333755	0.00661143
FAS-associated factor 2	Faf2	tr|A0A8I6GGH0|A0A8I6GGH0_RAT FAS-associated factor 2 OS=Rattus norvegicus OX=10116 GN=Faf2 PE=1 SV=1;tr|A0A8I6A8N6|A0A8I6A8N6_RAT FAS-associated factor 2 OS=Rattus norvegicus OX=10116 GN=Faf2 PE=1 SV=1;tr|A0A0G2JTA0|A0A0G2JTA0_RAT FAS-associated factor 2 O	14125000	10226000	15653000	17858000	11961000	6944800	11241000	20327	9221400	20327	8675200	6333800	8487900	20327	7340000	9702800	11230000	6734800	9257400	11412000	9070800	7795600	9137200	12561000	11001000	8504700	7436600	10813000	8652600	8103700	13964600	5.48957e+06	0.393106	0.0136433	6.17145e+06	0.441935	0.00571429	9667400	0.692279	0.026651	9913120	0.709875	0.0335449	8702120	0.623156	0.00687433
Bis(5-adenosyl)-triphosphatase	Fhit	tr|A0A8I5ZQ19|A0A8I5ZQ19_RAT Bis(5-adenosyl)-triphosphatase OS=Rattus norvegicus OX=10116 GN=Fhit PE=1 SV=1;tr|A0A8I5ZMT4|A0A8I5ZMT4_RAT Bis(5-adenosyl)-triphosphatase OS=Rattus norvegicus OX=10116 GN=Fhit PE=1 SV=1;tr|A0A8I6AAY9|A0A8I6AAY9_RAT Bis(5-ad	13850000	13844000	12226000	16306000	14893000	4923300	7463400	20327	7008400	20327	5561100	20327	20327	20327	5113000	5872700	8403900	3708800	7699000	6541800	20327	6980900	6114800	5045000	20327	8284200	8037000	8007600	10718000	7511200	14223800	3.88715e+06	0.273285	0.000385353	2.14702e+06	0.150945	3.56309e-05	6445240	0.453131	7.85817e-05	3.63627e+06	0.255647	0.00020639	8511600	0.598405	0.000188636
	Ppp2r5c	tr|A0A8I6A0C3|A0A8I6A0C3_RAT Serine/threonine-protein phosphatase 2A 56 kDa regulatory subunit OS=Rattus norvegicus OX=10116 GN=Ppp2r5c PE=1 SV=1;tr|D4A1A5|D4A1A5_RAT Serine/threonine-protein phosphatase 2A 56 kDa regulatory subunit OS=Rattus norvegicus OX	13831000	15839000	16653000	13448000	11523000	20327	8413300	20327	5407400	20327	6862600	5653300	5690700	7139500	9458500	7115100	5783600	8087000	6572500	9576900	11342000	11637000	11157000	10319000	8233400	9572100	8342100	11635000	8643000	9718200	14258800	2.77634e+06	0.19471	0.000399242	6960920	0.488184	0.000213318	7427020	0.520873	0.00029156	10537680	0.73903	0.00955236	9582080	0.672012	0.00247308
Protein rogdi homolog	Rogdi	sp|Q4V7D2|ROGDI_RAT Protein rogdi homolog OS=Rattus norvegicus OX=10116 GN=Rogdi PE=1 SV=1;tr|A0A8I6AKE3|A0A8I6AKE3_RAT Protein rogdi homolog OS=Rattus norvegicus OX=10116 GN=Rogdi PE=1 SV=1;tr|A0A8I5ZNG9|A0A8I5ZNG9_RAT Protein rogdi homolog OS=Rattus norv	11959000	9253400	9255500	9832400	14938000	4792100	5745900	20327	8595900	20327	7065000	20327	20327	20327	4690800	5598600	6142900	20327	8402600	3692000	20327	3346800	5030200	2776900	3429800	4060500	6871000	3118100	3960800	5857100	11047660	3.83491e+06	0.347124	0.00696571	2.36336e+06	0.213924	0.00151305	4.77129e+06	0.431882	0.00777486	2.92081e+06	0.264382	0.000338493	4773500	0.432082	0.00125856
Ig kappa chain C region, B allele	LOC500183	tr|F1M229|F1M229_RAT Ig-like domain-containing protein OS=Rattus norvegicus OX=10116 GN=AABR07060872.1 PE=1 SV=4;tr|F1LTN6|F1LTN6_RAT Ig kappa chain V region OS=Rattus norvegicus OX=10116 GN=AABR07060872.1 PE=1 SV=3;tr|A0A0H2UI36|A0A0H2UI36_RAT Ig-like dom	11623000	44927000	51145000	80915000	47120000	940250000	578700000	1424200000	1003700000	763750000	886040000	1416700000	1174600000	1774300000	970820000	735410000	620700000	629850000	585830000	212800000	366620000	363970000	255580000	369690000	190570000	317040000	253190000	310280000	279620000	301530000	47146000	942120000	19.983	0.000230626	1244492000	26.3966	7.48827e-05	556918000	11.8126	0.000482503	309286000	6.56017	0.000131571	292332000	6.20057	3.29946e-07
	RGD1559896	tr|D3ZY47|D3ZY47_RAT Similar to RIKEN cDNA 2310022B05 OS=Rattus norvegicus OX=10116 GN=C19h1orf198 PE=1 SV=1	11587000	13206000	11513000	14011000	12224000	20327	20327	20327	20327	20327	20327	4823500	6694400	20327	20327	7523600	8874000	8060900	9590800	9176500	9581900	8099100	9382800	11936000	9600300	11104000	20327	10223000	8676500	20327	12508200	20327	0.00162509	5.37091e-09	2.31578e+06	0.185141	0.000148741	8645160	0.691159	0.000230014	9720020	0.777092	0.00753004	6.00883e+06	0.480391	0.0327737
Disks large homolog 2	Dlg2	sp|Q63622|DLG2_RAT Disks large homolog 2 OS=Rattus norvegicus OX=10116 GN=Dlg2 PE=1 SV=1;tr|A0A8I5ZMA3|A0A8I5ZMA3_RAT Disks large homolog 2 OS=Rattus norvegicus OX=10116 GN=Dlg2 PE=4 SV=1;tr|A0A8I6GD69|A0A8I6GD69_RAT Disks large homolog 2 OS=Rattus norvegi	11021000	8205000	19355000	6469300	7212700	4649200	5068100	4797000	20327	20327	20327	20327	20327	20327	3088300	3128500	3614600	20327	7353300	2716700	20327	3175200	20327	20327	3018700	20327	3429500	4703600	3513100	4443300	10452600	2.91099e+06	0.278494	0.0211069	633922	0.0606473	0.00377024	3.36669e+06	0.322091	0.0274331	1.25098e+06	0.119681	0.00587046	3.22197e+06	0.308245	0.0201496
Sodium- and chloride-dependent GABA transporter 3	Slc6a11	sp|P31647|S6A11_RAT Sodium- and chloride-dependent GABA transporter 3 OS=Rattus norvegicus OX=10116 GN=Slc6a11 PE=1 SV=1	10877000	8487000	9712700	6447300	5403600	3461000	5505700	20327	4379100	7023100	1775500	4202300	20327	6710100	5730800	20327	4728200	2079300	3385900	6863600	20327	3312700	20327	3660200	3247100	20327	4827000	3981800	5571200	4436000	8185520	4.07785e+06	0.498178	0.0292829	3.68781e+06	0.450528	0.0227165	3.41547e+06	0.417257	0.0146659	2.05213e+06	0.250703	0.00157297	3.76727e+06	0.460235	0.0135909
Neuron-specific calcium-binding protein hippocalcin	Hpca	sp|P84076|HPCA_RAT Neuron-specific calcium-binding protein hippocalcin OS=Rattus norvegicus OX=10116 GN=Hpca PE=1 SV=2	10201000	6507500	6030900	4180600	6361500	20327	20327	20327	20327	20327	20327	20327	20327	20327	20327	20327	4880100	20327	4650600	20327	20327	20327	20327	20327	20327	20327	20327	3917800	4955800	4706200	6656300	20327	0.0030538	0.000141555	20327	0.0030538	0.000141555	1.91834e+06	0.288199	0.0143141	20327	0.0030538	0.000141555	2.72409e+06	0.40925	0.0294098
Hippocalcin-like protein 4	Hpcal4	tr|Q9QWR2|Q9QWR2_RAT Hippocalcin-like protein 4 (Fragment) OS=Rattus norvegicus OX=10116 PE=2 SV=1;sp|P35332|HPCL4_RAT Hippocalcin-like protein 4 OS=Rattus norvegicus OX=10116 GN=Hpcal4 PE=2 SV=2	9880400	13823000	11409000	12225000	12329000	20327	20327	20327	20327	20327	20327	2650200	20327	20327	20327	20327	1729700	20327	7757600	2104300	20327	2262000	2244400	20327	2431400	1629900	7270900	5870800	3168000	6207400	11933280	20327	0.00170339	7.54203e-08	546302	0.0457797	7.80494e-07	2.32645e+06	0.194955	0.000274733	1.39569e+06	0.116958	1.75251e-06	4829400	0.4047	0.00041598
	Snx4	tr|E9PU13|E9PU13_RAT Sorting nexin 4 OS=Rattus norvegicus OX=10116 GN=Snx4 PE=1 SV=2;tr|B2RYI6|B2RYI6_RAT Snx4 protein OS=Rattus norvegicus OX=10116 GN=Snx4 PE=2 SV=1;tr|A0A8I6AAD8|A0A8I6AAD8_RAT Sorting nexin 4 OS=Rattus norvegicus OX=10116 GN=Snx4 PE=1 S	9830600	14851000	10128000	14870000	14573000	3830900	10955000	20327	5019700	20327	4819200	7460200	6803600	20327	8105000	7367500	7341000	4933900	5887300	12058000	10712000	8474300	6567200	7745000	7137400	6361400	5980900	8267200	5450800	5417800	12850520	3.96925e+06	0.308879	0.00516461	5.44167e+06	0.423459	0.00423907	7517540	0.584999	0.013743	8127180	0.63244	0.00896319	6295620	0.489912	0.000931213
Chromatin target of PRMT1 protein	Chtop	tr|M0RDD7|M0RDD7_RAT Chromatin target of PRMT1-like 1 OS=Rattus norvegicus OX=10116 GN=Chtopl1 PE=4 SV=2;sp|Q498T2-2|CHTOP_RAT Isoform 2 of Chromatin target of PRMT1 protein OS=Rattus norvegicus OX=10116 GN=Chtop;sp|Q498T2|CHTOP_RAT Chromatin target of PRM	9826600	12687000	9707100	8163500	10734000	5391400	8839500	20327	5676000	6824400	8065300	6542400	8458600	5819900	8589100	10368000	11997000	14619000	13158000	13840000	18140000	21141000	14799000	11644000	14027000	15049000	19388000	14889000	22275000	20805000	10223640	5.35033e+06	0.523329	0.0178813	7495060	0.733111	0.0185499	12796400	1.25165	0.0400083	15950200	1.56013	0.0136988	18481200	1.80769	0.00116133
Phosphoribosyl pyrophosphate synthase-associated protein 2	Prpsap2	tr|Q6AZ40|Q6AZ40_RAT Prpsap2 protein OS=Rattus norvegicus OX=10116 GN=Prpsap2 PE=1 SV=1;sp|O08618|KPRB_RAT Phosphoribosyl pyrophosphate synthase-associated protein 2 OS=Rattus norvegicus OX=10116 GN=Prpsap2 PE=1 SV=1	9535000	12613000	13056000	13422000	10067000	9519000	11666000	6957800	3399400	7777900	10099000	7605200	10067000	9964500	8158700	9389800	7670500	5854400	6515100	9130500	20327	4519000	8060700	9037100	9204100	8191300	8200100	6567200	3069600	7260600	11738600	7864020	0.669928	0.0413442	9178880	0.78194	0.0295572	7712060	0.656983	0.00538956	6.16825e+06	0.525467	0.0203362	6657760	0.567168	0.00351663
Ras-related protein Rab-9A	Rab9a	sp|Q99P75|RAB9A_RAT Ras-related protein Rab-9A OS=Rattus norvegicus OX=10116 GN=Rab9a PE=1 SV=2	9492700	8102400	9551300	9950600	8790100	20327	8995800	3597900	8397700	20327	20327	6239000	4614700	20327	20327	17055000	16668000	9105700	15122000	15302000	13469000	12727000	11450000	9504400	10935000	11173000	12514000	12795000	11954000	13730000	9177420	4.20641e+06	0.458343	0.0360256	2.18294e+06	0.237859	0.00100317	14650540	1.59637	0.00590533	11617080	1.26583	0.012969	12433200	1.35476	0.000303711
Tripeptidyl-peptidase 1	Tpp1	tr|Q642E6|Q642E6_RAT Tripeptidyl-peptidase 1 OS=Rattus norvegicus OX=10116 GN=Tpp1 PE=1 SV=1;tr|F7F942|F7F942_RAT Tripeptidyl-peptidase 1 OS=Rattus norvegicus OX=10116 GN=Tpp1 PE=1 SV=1;tr|A0A8I6GJE9|A0A8I6GJE9_RAT Tripeptidyl-peptidase 1 OS=Rattus norvegi	9472300	15268000	10727000	13751000	14493000	8110000	10069000	7210400	8659700	20327	15587000	19942000	15760000	16159000	14997000	53883000	38570000	66843000	31127000	40628000	65985000	56619000	42009000	46544000	38124000	33954000	39291000	35547000	36635000	35362000	12742260	6.81389e+06	0.534747	0.0218442	16489000	1.29404	0.0305256	46210200	3.62653	0.000817239	49856200	3.91267	9.86207e-05	36157800	2.83763	1.99161e-07
N(4)-(Beta-N-acetylglucosaminyl)-L-asparaginase;Glycosylasparaginase alpha chain;Glycosylasparaginase beta chain	Aga	tr|A0A8I5ZKU5|A0A8I5ZKU5_RAT N(4)-(Beta-N-acetylglucosaminyl)-L-asparaginase OS=Rattus norvegicus OX=10116 GN=Aga PE=1 SV=1;tr|A0A8I6AL08|A0A8I6AL08_RAT N(4)-(Beta-N-acetylglucosaminyl)-L-asparaginase OS=Rattus norvegicus OX=10116 GN=Aga PE=1 SV=1;sp|P3091	9454400	7607800	9747900	7749800	7927600	20327	20327	20327	20327	20327	20327	20327	20327	20327	20327	20091000	12190000	13041000	13912000	15603000	23240000	19679000	10241000	15040000	11907000	10673000	15745000	16006000	15847000	12903000	8497500	20327	0.00239212	7.20181e-08	20327	0.00239212	7.20181e-08	14967400	1.76139	0.00230316	16021400	1.88543	0.0155922	14234800	1.67518	0.00109049
	Stard10	tr|A0A8I6ARA6|A0A8I6ARA6_RAT StAR-related lipid transfer domain-containing 10 OS=Rattus norvegicus OX=10116 GN=Stard10 PE=1 SV=1;tr|Q5BJN1|Q5BJN1_RAT START domain containing 10, isoform CRA_b OS=Rattus norvegicus OX=10116 GN=Stard10 PE=1 SV=1;tr|A0A8I5Y8Z4	9300100	11021000	12814000	12228000	13176000	7772000	11248000	20327	6623800	8979100	20327	8647300	5776100	20327	9211200	4931400	5939900	20327	20327	5494100	3368600	20327	8086100	6722200	6749200	20327	5267000	6743500	4918000	4917800	11707820	6.92865e+06	0.591796	0.0452269	4.73505e+06	0.404435	0.0113145	3.28121e+06	0.280258	0.000532189	4.98929e+06	0.42615	0.0032983	4.37333e+06	0.373539	0.000590107
Apolipoprotein A-I;Proapolipoprotein A-I	Apoa1	tr|A0A0G2JU23|A0A0G2JU23_RAT Apolipoprotein A-I OS=Rattus norvegicus OX=10116 GN=Apoa1 PE=1 SV=2;sp|P04639|APOA1_RAT Apolipoprotein A-I OS=Rattus norvegicus OX=10116 GN=Apoa1 PE=1 SV=2	9004100	11005000	15148000	16284000	15649000	600510000	632790000	511180000	542540000	724190000	619750000	740720000	689060000	1215600000	472430000	219740000	220640000	236830000	198800000	103250000	53307000	71433000	48835000	48863000	22371000	61424000	41432000	32693000	42522000	37596000	13418020	602242000	44.8831	2.54847e-07	747512000	55.7096	0.000381443	195852000	14.5962	6.23759e-05	48961800	3.64896	0.00212179	43133400	3.21459	0.000390032
Cytochrome P450 2D18	Cyp2d18	sp|Q64680|CP2D4_RAT Cytochrome P450 2D4 OS=Rattus norvegicus OX=10116 GN=Cyp2d4 PE=2 SV=1	8774100	4743100	9205700	5039700	4467900	20327	20327	20327	20327	20327	20327	20327	20327	20327	3548100	2724300	4692200	20327	4510300	3207600	1676100	20327	3511400	2956400	4508800	3827600	4155300	20327	20327	3250700	6446100	20327	0.00315338	0.000273682	725882	0.112608	0.00190502	3.03095e+06	0.470198	0.0343459	2.53461e+06	0.3932	0.0169742	2.25485e+06	0.349801	0.0169247
SAP domain-containing ribonucleoprotein	Sarnp	sp|Q498U4|SARNP_RAT SAP domain-containing ribonucleoprotein OS=Rattus norvegicus OX=10116 GN=Sarnp PE=1 SV=3;tr|A0A8I5ZWH1|A0A8I5ZWH1_RAT SAP domain-containing ribonucleoprotein OS=Rattus norvegicus OX=10116 GN=Sarnp PE=1 SV=1;tr|A0A8I6AC55|A0A8I6AC55_RAT	8563200	10882000	6675700	9553000	3974500	20327	20327	10707000	20327	20327	22585000	22596000	19076000	10756000	16613000	36295000	36616000	27673000	38997000	28379000	33462000	33011000	20553000	26184000	23525000	19825000	20305000	16433000	24401000	25836000	7929680	2.15766e+06	0.272099	0.0464517	18325200	2.31096	0.00325635	33592000	4.23624	9.78836e-06	27347000	3.44869	0.000130585	21360000	2.69368	0.000192757
Protein pelota homolog	Pelo	sp|Q5XIP1|PELO_RAT Protein pelota homolog OS=Rattus norvegicus OX=10116 GN=Pelo PE=1 SV=1	7921200	9109000	8358000	7535100	8396700	20327	5091900	5437200	6466000	20327	20327	20327	5865000	3890800	6335500	6339700	5421500	7917100	5694200	6357000	5916300	5336100	6241100	6430700	7005900	6444200	5699300	4958300	6912800	5904900	8264000	3.40715e+06	0.412288	0.00926561	3.22639e+06	0.390415	0.0069146	6345900	0.767897	0.00535308	6186020	0.74855	0.000616859	5983900	0.724092	0.000668055
Glycogen synthase kinase-3 alpha	Gsk3a	tr|A0A8L2QGG1|A0A8L2QGG1_RAT [tau protein] kinase OS=Rattus norvegicus OX=10116 GN=Gsk3a PE=1 SV=1;sp|P18265|GSK3A_RAT Glycogen synthase kinase-3 alpha OS=Rattus norvegicus OX=10116 GN=Gsk3a PE=1 SV=1	7920800	11062000	9785100	11166000	8354100	3759600	6961300	4031600	2697800	4867600	7100200	2770500	4517100	2439100	6707900	5224500	8659600	2768900	7620600	7787700	1754800	2197100	7534600	6565200	6169200	6683300	4053800	3072900	3063200	4006800	9657600	4463580	0.462183	0.000725157	4706960	0.487384	0.00295095	6412260	0.66396	0.0334906	4844180	0.501593	0.00789371	4176000	0.432406	0.000397733
N-acylglucosamine 2-epimerase	Renbp	sp|P51607|RENBP_RAT N-acylglucosamine 2-epimerase OS=Rattus norvegicus OX=10116 GN=Renbp PE=1 SV=3;tr|A0A8I5XWW6|A0A8I5XWW6_RAT N-acylglucosamine 2-epimerase OS=Rattus norvegicus OX=10116 GN=Renbp PE=1 SV=1	7726500	10377000	9598800	11099000	9426900	20327	8524800	7203300	20327	8026500	5522800	20327	5649500	7077200	9567800	19815000	12857000	27813000	14170000	20499000	21254000	18123000	17646000	26025000	23192000	29281000	33611000	22433000	21179000	26014000	9645640	4.75905e+06	0.493389	0.0424081	5.56753e+06	0.577206	0.0399754	19030800	1.973	0.00869726	21248000	2.20286	0.000118278	26503600	2.74773	9.28329e-05
	Diras2	tr|A0A8I5ZKR8|A0A8I5ZKR8_RAT DIRAS family GTPase 2 OS=Rattus norvegicus OX=10116 GN=Diras2 PE=4 SV=1	7276700	7028300	10973000	6736200	7603800	20327	4665200	20327	20327	20327	20327	20327	20327	20327	5733800	20327	20327	20327	20327	3316600	20327	20327	20327	4506200	20327	20327	20327	20327	20327	20327	7923600	949302	0.119807	0.000422654	1.16302e+06	0.146779	0.00120098	679582	0.0857668	0.00010035	917502	0.115794	0.000358667	20327	0.00256537	7.37469e-06
	Flna	tr|A0A8I5Y7V6|A0A8I5Y7V6_RAT Filamin A OS=Rattus norvegicus OX=10116 GN=Flna PE=1 SV=1;tr|C0JPT7|C0JPT7_RAT Filamin A OS=Rattus norvegicus OX=10116 GN=Flna PE=1 SV=1;tr|A0A8I5ZV49|A0A8I5ZV49_RAT Filamin A OS=Rattus norvegicus OX=10116 GN=Flna PE=1 SV=1;tr|	6773700	5344900	4787300	6029600	6785400	23990000	8803000	15364000	19683000	14780000	22768000	23350000	27230000	14166000	14366000	29607000	15244000	29141000	26681000	29597000	67974000	42172000	37400000	42301000	35625000	32773000	28273000	27958000	40219000	23337000	5944180	16524000	2.77986	0.0034121	20376000	3.42789	0.000595966	26054000	4.38311	9.04554e-05	45094400	7.58631	0.00015969	30512000	5.13309	2.71691e-05
Guanine deaminase	Gda	tr|Q9JKB7|Q9JKB7_RAT Guanine deaminase OS=Rattus norvegicus OX=10116 GN=Gda PE=1 SV=1;sp|Q9WTT6|GUAD_RAT Guanine deaminase OS=Rattus norvegicus OX=10116 GN=Gda PE=1 SV=1;tr|A0A8I6AI81|A0A8I6AI81_RAT Guanine deaminase OS=Rattus norvegicus OX=10116 GN=Gda PE	6221200	14270000	14214000	23454000	19771000	77935000	46395000	82465000	56380000	129910000	74867000	70631000	77959000	77877000	34545000	55151000	30092000	83988000	48451000	50236000	87238000	78872000	30926000	46776000	50229000	57675000	50678000	49725000	41957000	45743000	15586040	78617000	5.04407	0.00270931	67175800	4.31	0.000368255	53583600	3.43792	0.00326578	58808200	3.77313	0.00415143	49155600	3.15382	2.73317e-05
Protein OSCP1	OSCP1	tr|A7VLG3|A7VLG3_RAT Organic solute carrier protein 1 OS=Rattus norvegicus OX=10116 GN=Oscp1 PE=2 SV=1;tr|A0A8I6AH97|A0A8I6AH97_RAT Protein OSCP1 OS=Rattus norvegicus OX=10116 GN=Oscp1 PE=4 SV=1;sp|Q4QQS3|OSCP1_RAT Protein OSCP1 OS=Rattus norvegicus OX=101	6146600	5277200	7340400	10356000	7841700	20327	5628800	20327	20327	20327	20327	20327	20327	20327	20327	3419400	4703000	20327	20327	4875400	6324700	4566900	4372700	20327	3830500	4846800	4393500	5771900	20327	5877500	7392380	1.14202e+06	0.154486	0.00225673	20327	0.00274972	2.79457e-05	2.60769e+06	0.352754	0.00876739	3.82303e+06	0.517158	0.0297607	4.18201e+06	0.565718	0.0487466
2-hydroxyacylsphingosine 1-beta-galactosyltransferase	Ugt8	sp|Q09426|CGT_RAT 2-hydroxyacylsphingosine 1-beta-galactosyltransferase OS=Rattus norvegicus OX=10116 GN=Ugt8 PE=1 SV=1	6035100	18766000	21751000	18243000	5604400	20327	5803800	20327	20327	2564100	2699000	1079800	1972900	3030400	20327	4739800	3488300	2529000	3694200	7960900	20327	2647500	6105900	20327	4408000	20327	1977200	20327	20327	20327	14079900	1.68578e+06	0.119729	0.00892021	1.76049e+06	0.125035	0.00749862	4482440	0.318357	0.026979	2.64041e+06	0.187531	0.0135722	411702	0.0292404	0.00415212
	Psd3	tr|A0A8I6AT18|A0A8I6AT18_RAT Pleckstrin and Sec7 domain-containing 3 OS=Rattus norvegicus OX=10116 GN=Psd3 PE=1 SV=1;tr|D4A404|D4A404_RAT Pleckstrin and Sec7 domain-containing 3 OS=Rattus norvegicus OX=10116 GN=Psd3 PE=1 SV=2;tr|A0A8I6ANS5|A0A8I6ANS5_RAT P	5787200	9653100	8384800	8324300	7527600	20327	20327	20327	5002900	7900000	4151400	20327	20327	20327	20327	6462300	6029900	20327	5463800	5460600	5452000	20327	20327	20327	20327	20327	5784600	20327	20327	7589600	7935400	2.59278e+06	0.326735	0.0161478	846542	0.106679	0.00013787	4.68739e+06	0.590693	0.0418324	1.10666e+06	0.139459	0.00062693	2.68704e+06	0.338614	0.0182582
Complement factor I;Complement factor I heavy chain;Complement factor I light chain	Cfi	tr|A0A0G2K135|A0A0G2K135_RAT Complement factor I OS=Rattus norvegicus OX=10116 GN=Cfi PE=1 SV=2;tr|A0A8I6AC86|A0A8I6AC86_RAT Complement factor I OS=Rattus norvegicus OX=10116 GN=Cfi PE=1 SV=1;tr|A0A8I6AAQ9|A0A8I6AAQ9_RAT Complement factor I OS=Rattus norve	5623600	6386900	4855000	4487500	5059100	16342000	63600000	37133000	16735000	18708000	16836000	64184000	50483000	111710000	54060000	19494000	11888000	14083000	4836000	11079000	11107000	13338000	11383000	11333000	11666000	8495300	11083000	9349200	5748700	9233300	5282420	30503600	5.77455	0.0246963	59454600	11.2552	0.00760965	12276000	2.32393	0.0192071	11765400	2.22727	1.65009e-06	8781900	1.66248	0.00552654
Transthyretin	Ttr	tr|A0A8L2QBL5|A0A8L2QBL5_RAT Transthyretin OS=Rattus norvegicus OX=10116 GN=Ttr PE=1 SV=1;sp|P02767|TTHY_RAT Transthyretin OS=Rattus norvegicus OX=10116 GN=Ttr PE=1 SV=1	5596400	9741600	10043000	18108000	18029000	366430000	362930000	191130000	351920000	553720000	290090000	803660000	573590000	581220000	413030000	217210000	171100000	325350000	171890000	66176000	47575000	79915000	47837000	36196000	29100000	37634000	39969000	34529000	33081000	30175000	12303600	365226000	29.6845	0.000277993	532318000	43.2652	0.000327134	190345200	15.4707	0.00282249	48124600	3.91142	0.00419034	35077600	2.851	6.60041e-05
	RGD1566085	tr|A0A8I6AAM1|A0A8I6AAM1_RAT Pyridoxal kinase OS=Rattus norvegicus OX=10116 GN=RGD1566085 PE=1 SV=1;tr|A0A8I5ZY09|A0A8I5ZY09_RAT pyridoxal kinase OS=Rattus norvegicus OX=10116 GN=RGD1566085 PE=1 SV=1	5415200	5022500	4467400	6142300	4793100	20327	20327	20327	20327	20327	20327	20327	20327	20327	20327	20327	20327	20327	20327	20327	20327	20327	20327	20327	4207900	4847200	20327	20327	20327	4263300	5168100	20327	0.00393317	9.92817e-08	20327	0.00393317	9.92817e-08	20327	0.00393317	9.92817e-08	857842	0.165988	0.00124604	1.8343e+06	0.354927	0.0200274
Proliferating cell nuclear antigen	Pcna	sp|P04961|PCNA_RAT Proliferating cell nuclear antigen OS=Rattus norvegicus OX=10116 GN=Pcna PE=1 SV=1	4785700	2717100	8675200	5043400	20327	13823000	27071000	9601700	6570500	14032000	57587000	38743000	77879000	15072000	41625000	48585000	16650000	49494000	28534000	38245000	25077000	21245000	16950000	19548000	12872000	13480000	19008000	19184000	13928000	14369000	4.24835e+06	14219640	3.3471	0.0298431	46181200	10.8704	0.00405838	36301600	8.54488	0.0010291	19138400	4.50491	0.000336679	15993800	3.76471	0.000277545
Calcium/calmodulin-dependent protein kinase type 1B	Pnck	sp|O70150-2|KCC1B_RAT Isoform 2 of Calcium/calmodulin-dependent protein kinase type 1B OS=Rattus norvegicus OX=10116 GN=Pnck;sp|O70150|KCC1B_RAT Calcium/calmodulin-dependent protein kinase type 1B OS=Rattus norvegicus OX=10116 GN=Pnck PE=1 SV=1	4370000	20327	5510600	5443500	2895100	20327	20327	20327	2187700	20327	20327	20327	1919100	20327	1287800	20327	20327	20327	1972600	1621500	20327	20327	1718100	20327	20327	20327	2456000	20327	20327	20327	3.64791e+06	453802	0.124401	0.0206939	653576	0.179165	0.0260447	731016	0.200393	0.0306543	359882	0.0986543	0.015827	507462	0.13911	0.0242567
Histone H1.1	Hist1h1a	sp|D4A3K5|H11_RAT Histone H1.1 OS=Rattus norvegicus OX=10116 GN=H1-1 PE=1 SV=1	4292100	10127000	7350800	7204900	9588900	22564000	16485000	31382000	18086000	24485000	16787000	56669000	37789000	40669000	26168000	68182000	35713000	132850000	50723000	108290000	113990000	111410000	76871000	114310000	76825000	26595000	65339000	39286000	42415000	22266000	7712740	22600400	2.93027	0.000759457	35616400	4.61787	0.00356883	79151600	10.2624	0.00428554	98681200	12.7946	7.75402e-06	39180200	5.07993	0.00329537
Retinol-binding protein 1	Rbp1	sp|P02696|RET1_RAT Retinol-binding protein 1 OS=Rattus norvegicus OX=10116 GN=Rbp1 PE=1 SV=2	4125600	10171000	1224700	9495700	8073800	13869000	24420000	18363000	4814600	15343000	36911000	16201000	25124000	24779000	9913000	71200000	38543000	67088000	75706000	52108000	86423000	91699000	44079000	54121000	49072000	50803000	70081000	54531000	52292000	49070000	6618160	15361920	2.32118	0.0423837	22585600	3.41267	0.0113142	60929000	9.20634	5.82775e-05	65078800	9.83337	0.000410407	55355400	8.36417	2.55483e-06
Myosin regulatory light chain RLC-A	Rlc-a	tr|A0A0G2JSW0|A0A0G2JSW0_RAT Myosin light chain 12A OS=Rattus norvegicus OX=10116 GN=Myl12b PE=4 SV=2;tr|A0A8I5ZNJ5|A0A8I5ZNJ5_RAT Myosin light chain 12A OS=Rattus norvegicus OX=10116 GN=Myl12a PE=4 SV=1;tr|A0A8I6AWG5|A0A8I6AWG5_RAT Myosin light chain 12A	3939900	5986800	7618700	4774100	6862400	27338000	14271000	14156000	19281000	25419000	37698000	25947000	24393000	9699800	18796000	33547000	12280000	51986000	23097000	31114000	56801000	23617000	24827000	16754000	19374000	18888000	17738000	27290000	15465000	13644000	5836380	20093000	3.44272	0.000993918	23306760	3.99336	0.00547398	30404800	5.20953	0.00577561	28274600	4.84454	0.0153434	18605000	3.18776	0.000803471
	Tbcc	tr|B2GUZ7|B2GUZ7_RAT Tubulin folding cofactor C OS=Rattus norvegicus OX=10116 GN=Tbcc PE=1 SV=1	3837400	3680300	3913700	4890200	3148500	1651000	2968500	1456400	2234700	1427700	1593800	1562600	2173300	1926600	2929900	1628200	1914400	1081300	2532600	1794600	1517100	2229300	2449900	2401600	3130500	3303000	2331800	2504500	2892800	2595300	3894020	1947660	0.500167	0.00139788	2037240	0.523171	0.00116203	1790220	0.459736	0.000437229	2345680	0.60238	0.00369948	2725480	0.699914	0.00762406
Vitamin D-binding protein	Gc	tr|Q68FY4|Q68FY4_RAT Vitamin D-binding protein OS=Rattus norvegicus OX=10116 GN=Gc PE=1 SV=1;tr|A0A8I5ZW66|A0A8I5ZW66_RAT Vitamin D-binding protein OS=Rattus norvegicus OX=10116 GN=Gc PE=1 SV=1;sp|P04276|VTDB_RAT Vitamin D-binding protein OS=Rattus norvegi	3569400	3228000	222000	1704000	992270	1243600000	994050000	1466300000	688020000	1194300000	1144000000	1186800000	1274700000	1378200000	977800000	239890000	290930000	359660000	220490000	137660000	83001000	56445000	39302000	67251000	25129000	32274000	24795000	27126000	24502000	17275000	1943134	1117254000	574.975	2.78053e-05	1192300000	613.596	1.02877e-07	249726000	128.517	0.000151698	54225600	27.9063	0.000899927	25194400	12.9659	1.47311e-05
Tropomyosin beta chain	Tpm2	tr|A0A8I5ZZ90|A0A8I5ZZ90_RAT Tropomyosin beta chain OS=Rattus norvegicus OX=10116 GN=Tpm2 PE=1 SV=1;tr|Q5FVG5|Q5FVG5_RAT Similar to tropomyosin 1, embryonic fibroblast-rat, isoform CRA_c OS=Rattus norvegicus OX=10116 GN=Tpm2 PE=2 SV=1;sp|P58775-2|TPM2_RAT	3468800	4253100	20327	20327	2140700	16349000	37415000	68299000	62031000	15878000	8842400	72771000	54924000	63306000	11743000	12974000	14115000	6055000	4457600	7421600	51399000	8736900	23043000	25049000	7972200	7499200	5814100	15066000	4051400	5021400	1.98065e+06	39994400	20.1926	0.00888743	42317280	21.3653	0.0168743	9004640	4.5463	0.010344	23240020	11.7335	0.0277535	7490420	3.7818	0.0340589
Katanin p60 ATPase-containing subunit A-like 1	Katnal1	sp|Q5XIK7|KATL1_RAT Katanin p60 ATPase-containing subunit A-like 1 OS=Rattus norvegicus OX=10116 GN=Katnal1 PE=1 SV=1	3258300	1520800	2915200	4602200	3827300	20327	1966900	20327	20327	20327	20327	20327	20327	20327	20327	20327	20327	20327	1865300	20327	1104200	20327	20327	1263500	20327	20327	20327	20327	1684300	20327	3224760	409642	0.12703	0.00237417	20327	0.00630341	0.00024625	389322	0.120729	0.00203488	485736	0.150627	0.00161529	353122	0.109503	0.0015476
	Serpinc1	tr|F7EY53|F7EY53_RAT Antithrombin-III OS=Rattus norvegicus OX=10116 GN=Serpinc1 PE=1 SV=1;tr|Q5M7T5|Q5M7T5_RAT Antithrombin-III OS=Rattus norvegicus OX=10116 GN=Serpinc1 PE=1 SV=1;tr|Q7TPI9|Q7TPI9_RAT Ac2-248 OS=Rattus norvegicus OX=10116 GN=Serpinc1 PE=1	2666400	2105000	4197800	526190	1641600	195010000	181160000	253780000	125860000	331250000	250160000	398940000	310410000	489300000	209380000	109140000	100010000	107510000	71240000	52070000	44970000	45388000	31877000	41261000	25526000	23567000	10236000	9384700	5518800	9230900	2227398	217412000	97.6081	0.000274062	331638000	148.89	0.00018891	87994000	39.5053	6.33948e-05	37804400	16.9724	1.88605e-05	11587480	5.20225	0.0181275
Haptoglobin;Haptoglobin alpha chain;Haptoglobin beta chain	Hp	tr|A0A0H2UHM3|A0A0H2UHM3_RAT Haptoglobin OS=Rattus norvegicus OX=10116 GN=Hp PE=1 SV=2;tr|A0A8I6A9F4|A0A8I6A9F4_RAT Haptoglobin OS=Rattus norvegicus OX=10116 GN=Hp PE=1 SV=1;tr|A0A8I5ZPF0|A0A8I5ZPF0_RAT Haptoglobin OS=Rattus norvegicus OX=10116 GN=Hp PE=1	2089600	8218300	14516000	14949000	9759000	1300500000	1419600000	1399800000	517910000	2173600000	2836200000	1911800000	1646400000	1682300000	1469800000	485720000	367660000	159710000	239030000	43718000	232550000	46727000	90172000	159490000	47760000	39325000	19076000	31370000	50783000	30884000	9906380	1362282000	137.516	0.000875679	1909300000	192.734	5.03619e-05	259167600	26.1617	0.0122579	115339800	11.643	0.0186852	34287600	3.46116	0.00281644
Chloride intracellular channel protein 1	Clic1	sp|Q6MG61|CLIC1_RAT Chloride intracellular channel protein 1 OS=Rattus norvegicus OX=10116 GN=Clic1 PE=1 SV=1;tr|A0A8L2QSI9|A0A8L2QSI9_RAT Chloride intracellular channel protein OS=Rattus norvegicus OX=10116 GN=Clic1 PE=1 SV=1;tr|A0A8I6GJS9|A0A8I6GJS9_RAT	1739300	1582400	10901000	12574000	9765200	34646000	57491000	45986000	11017000	41659000	96432000	104410000	92145000	92768000	90429000	146690000	74500000	181920000	107360000	129360000	123080000	108910000	60444000	75846000	76782000	55341000	62085000	75718000	63762000	54039000	7312380	38159800	5.21852	0.00511676	95236800	13.024	5.70495e-09	127966000	17.4999	0.000167084	89012400	12.1728	0.000124852	62189000	8.50462	1.9742e-06
Glutathione peroxidase 3	Gpx3	sp|P23764|GPX3_RAT Glutathione peroxidase 3 OS=Rattus norvegicus OX=10116 GN=Gpx3 PE=2 SV=2	1633900	20327	633550	7866400	4469800	63951000	65058000	63302000	75005000	54353000	53180000	79046000	62536000	67209000	52586000	46457000	48007000	38975000	48081000	19229000	36700000	33052000	16363000	15472000	24568000	25310000	30962000	27951000	8777100	9400400	2.9248e+06	64333800	21.996	1.37865e-07	62911400	21.5097	2.53751e-06	40149800	13.7274	0.000178154	25231000	8.62659	0.00114723	20480100	7.00223	0.00758117
RT1 class I histocompatibility antigen, AA alpha chain	RT1.A(u)	tr|Q95571|Q95571_RAT RT1.A(U) alpha chain (Fragment) OS=Rattus norvegicus OX=10116 GN=RT1.A(u) PE=2 SV=1;tr|Q95577|Q95577_RAT Major histocompatibility complex class I OS=Rattus norvegicus OX=10116 GN=RT1.Alu PE=2 SV=1;tr|Q31256|Q31256_RAT MHC class I RT1.A	1352800	356390	2606500	1779200	3504100	3509900	6291000	13616000	4101600	11659000	10465000	25214000	17364000	18835000	21605000	41545000	16870000	111460000	23939000	34551000	54734000	63034000	28065000	37154000	28863000	29038000	20110000	33320000	29357000	19069000	1919798	7835500	4.08142	0.022954	18696600	9.73884	0.000156336	45673000	23.7905	0.0328957	42370000	22.07	0.000443643	26178800	13.6362	2.78485e-05
Fetuin-B	Fetub	tr|A0A8I5ZW28|A0A8I5ZW28_RAT Fetuin-B OS=Rattus norvegicus OX=10116 GN=Fetub PE=1 SV=1;tr|Q6IRS6|Q6IRS6_RAT Fetub protein OS=Rattus norvegicus OX=10116 GN=Fetub PE=1 SV=1;tr|A0A8I6AWQ8|A0A8I6AWQ8_RAT Fetuin-B OS=Rattus norvegicus OX=10116 GN=Fetub PE=1 SV=	1272200	7124400	7097600	19682000	6286900	602230000	497410000	906090000	362500000	660900000	430000000	729760000	691590000	1104800000	424440000	180860000	182190000	285600000	101600000	97592000	79580000	89621000	57798000	74235000	38665000	55530000	30045000	28936000	27106000	23924000	8292620	605826000	73.056	0.00017088	676118000	81.5325	0.000681269	169568400	20.4481	0.00157896	67979800	8.19763	0.000230894	33108200	3.99249	0.00495483
Ig gamma-2A chain C region	IgG-2a	tr|Q5M7V3|Q5M7V3_RAT LOC367586 protein OS=Rattus norvegicus OX=10116 GN=LOC367586 PE=2 SV=1;tr|Q5M842|Q5M842_RAT IgG-2a protein OS=Rattus norvegicus OX=10116 GN=IgG-2a PE=1 SV=1;tr|Q5BK05|Q5BK05_RAT LOC367586 protein OS=Rattus norvegicus OX=10116 GN=LOC367	1098400	6541400	5513300	21245000	6809000	210570000	127610000	538880000	191370000	91694000	140420000	156370000	202340000	636800000	207920000	151270000	70010000	110680000	118910000	41441000	105640000	101000000	68912000	188250000	95132000	74308000	73544000	77142000	50640000	56586000	8241420	232024800	28.1535	0.0229429	268770000	32.6121	0.0231258	98462200	11.9472	0.00172537	111786800	13.564	0.000967477	66444000	8.0622	1.61788e-05
Hemopexin	Hpx	sp|P20059|HEMO_RAT Hemopexin OS=Rattus norvegicus OX=10116 GN=Hpx PE=1 SV=3	1037600	5053500	3568900	2968500	3569600	892420000	807100000	1408500000	300490000	984100000	713460000	1068200000	1135400000	1537300000	496800000	318510000	315180000	205980000	130630000	92016000	155610000	105660000	52870000	131620000	51860000	27302000	14376000	22793000	27180000	17137000	3239620	878522000	271.181	0.00115524	990232000	305.663	0.000580863	212463200	65.5828	0.00197701	99524000	30.7209	0.00170047	21757600	6.7161	0.000128884
	Ngp	tr|D3ZY96|D3ZY96_RAT Neutrophilic granule protein OS=Rattus norvegicus OX=10116 GN=Ngp PE=1 SV=1	966880	20327	20327	20327	20327	125470000	23811000	76781000	110240000	154250000	62989000	156910000	54575000	79048000	62602000	6825800	1343400	12226000	5334600	3202400	2645800	1607800	2492800	713470	4041000	1401900	1189500	1158500	5282900	3522400	209638	98110400	468	0.00237047	83224800	396.994	0.00227161	5786440	27.6021	0.0175111	2300174	10.9721	0.00741201	2511040	11.978	0.0259062
	Itih4	tr|Q5EBC0|Q5EBC0_RAT Inter alpha-trypsin inhibitor, heavy chain 4 OS=Rattus norvegicus OX=10116 GN=Itih4 PE=1 SV=1;tr|D3ZFC6|D3ZFC6_RAT Inter-alpha-trypsin inhibitor heavy chain 4 OS=Rattus norvegicus OX=10116 GN=Itih4 PE=1 SV=4;tr|O35802|O35802_RAT Inter-	855500	253910	353610	1771800	579700	147390000	173180000	169300000	81748000	171880000	187490000	284280000	234900000	368070000	196980000	95154000	70855000	69606000	52949000	25638000	29785000	14877000	7587700	26340000	7152400	5002700	3662000	2331200	4120400	2577400	762904	148699600	194.913	2.79598e-05	254344000	333.389	6.01102e-05	62840400	82.37	0.000641646	17148420	22.4778	0.00825962	3538740	4.63851	0.00116363
	Serpinf1	tr|Q80ZA3|Q80ZA3_RAT Alpha-2 antiplasmin OS=Rattus norvegicus OX=10116 GN=Serpinf1 PE=2 SV=1;tr|A0A8J8XL70|A0A8J8XL70_RAT Serpin family F member 1 OS=Rattus norvegicus OX=10116 GN=Serpinf1 PE=1 SV=1	831280	1694300	915860	3182200	569610	26453000	31081000	24873000	24698000	13550000	43452000	169850000	77320000	58214000	27564000	33712000	16373000	55207000	23218000	21899000	80972000	31102000	19603000	27990000	14205000	22483000	12387000	11801000	7620900	2904200	1438650	24131000	16.7734	5.43362e-05	75280000	52.3268	0.0184332	30081800	20.9097	0.00319187	34774400	24.1715	0.0234921	11439220	7.95136	0.0158044
Beta-2-glycoprotein 1	Apoh	tr|Q5I0M1|Q5I0M1_RAT Beta-2-glycoprotein 1 OS=Rattus norvegicus OX=10116 GN=Apoh PE=1 SV=1;sp|P26644|APOH_RAT Beta-2-glycoprotein 1 OS=Rattus norvegicus OX=10116 GN=Apoh PE=2 SV=2;tr|Q3T940|Q3T940_RAT Apolipoprotein H (Fragment) OS=Rattus norvegicus OX=101	776850	260770	187260	1573100	936960	212680000	172910000	291550000	235990000	352510000	174200000	347320000	205780000	444720000	172620000	28636000	31718000	82303000	33243000	18789000	4919300	9036300	4306200	4951100	1586500	3741100	1285500	1634000	2862400	2509300	746988	253128000	338.865	4.22161e-05	268928000	360.016	0.00115568	38937800	52.1264	0.00894565	4959880	6.63984	0.00860026	2406460	3.22155	0.0112021
T-kininogen 1;T-kininogen 1 heavy chain;T-kinin;T-kininogen 1 light chain	Kng1	tr|A0A8I6AXR2|A0A8I6AXR2_RAT Kininogen 2 OS=Rattus norvegicus OX=10116 GN=Kng2 PE=1 SV=1;tr|Q5PQU1|Q5PQU1_RAT Kininogen 1 OS=Rattus norvegicus OX=10116 GN=Kng2 PE=1 SV=1;tr|A0A8I5ZK39|A0A8I5ZK39_RAT Kininogen 2 OS=Rattus norvegicus OX=10116 GN=Kng2 PE=1 SV	732920	3944900	5883800	1214100	3381000	441120000	627410000	926870000	347930000	804470000	572140000	1077300000	1232000000	2976900000	793950000	277570000	386030000	178380000	182080000	104620000	246600000	84149000	55466000	140390000	43659000	28012000	8870000	23788000	28531000	14645000	3031344	629560000	207.683	0.000407799	1330458000	438.9	0.0144815	225736000	74.4673	0.00179372	114052800	37.6245	0.0173166	20769200	6.85148	0.00215572
T-kininogen 2;T-kininogen 2 heavy chain;T-kinin;T-kininogen 2 light chain	Kng1l1	tr|A0A8L2R8P7|A0A8L2R8P7_RAT Kininogen-1 OS=Rattus norvegicus OX=10116 GN=Kng1 PE=4 SV=1;sp|P08932|KNT2_RAT T-kininogen 2 OS=Rattus norvegicus OX=10116 PE=1 SV=2;tr|A0A0G2KA54|A0A0G2KA54_RAT Kininogen-1 OS=Rattus norvegicus OX=10116 GN=Kng1 PE=4 SV=2;tr|F7	684530	255420	390610	636140	423300	901200000	654080000	1256800000	359040000	1082600000	1044400000	1296300000	1657100000	2208000000	866400000	378290000	529520000	304060000	223690000	157860000	232150000	91788000	60926000	181630000	53537000	20602000	4171700	12240000	47323000	9646600	478000	850744000	1779.8	0.000670575	1414440000	2959.08	0.000352576	318684000	666.703	0.00114031	124006200	259.427	0.00815055	18796660	39.3236	0.0426609
Murinoglobulin-1	Mug1	sp|Q03626-2|MUG1_RAT Isoform 2 of Murinoglobulin-1 OS=Rattus norvegicus OX=10116 GN=Mug1;sp|Q03626|MUG1_RAT Murinoglobulin-1 OS=Rattus norvegicus OX=10116 GN=Mug1 PE=2 SV=1;tr|D4A6E3|D4A6E3_RAT Murinoglobulin-1 OS=Rattus norvegicus OX=10116 GN=Mug1 PE=1 SV	648850	825590	983110	2008100	609580	133180000	168600000	151470000	114890000	172570000	92404000	290270000	291420000	318330000	129740000	68127000	80543000	45042000	39992000	13287000	3549900	11778000	12000000	9020100	6007600	3289400	6161500	3901400	1007700	2423800	1015046	148142000	145.946	8.44247e-07	224432800	221.106	0.00142457	49398200	48.666	0.00326002	8471120	8.34555	0.00204488	3356760	3.307	0.030264
Alpha-1-macroglobulin;Alpha-1-macroglobulin 45 kDa subunit	A1m	sp|Q63041|A1M_RAT Alpha-1-macroglobulin OS=Rattus norvegicus OX=10116 GN=A1m PE=1 SV=1;tr|A0A8L2Q3W7|A0A8L2Q3W7_RAT Pregnancy-zone protein OS=Rattus norvegicus OX=10116 GN=Pzp PE=1 SV=1;tr|A0A8I6A2U4|A0A8I6A2U4_RAT Pregnancy-zone protein OS=Rattus norvegic	604690	1033500	6858000	18134000	6590300	415030000	418700000	591160000	234420000	322030000	504690000	777570000	729360000	971040000	593760000	219870000	278900000	122160000	219270000	70171000	41296000	60566000	48309000	48737000	45871000	26527000	26032000	20584000	27476000	25818000	6644098	396268000	59.6421	0.000178266	715284000	107.657	2.13117e-05	182074200	27.4039	0.00165044	48955800	7.36831	1.32318e-05	25287400	3.80599	0.000569737
Ig lambda-2 chain C region	ENSRNOG00000064589	tr|A0A8I6A4U0|A0A8I6A4U0_RAT Ig-like domain-containing protein OS=Rattus norvegicus OX=10116 GN=ENSRNOG00000064589 PE=4 SV=1;tr|A0A8I5ZTU9|A0A8I5ZTU9_RAT Ig-like domain-containing protein OS=Rattus norvegicus OX=10116 GN=ENSRNOG00000064589 PE=4 SV=1;tr|A0A	358900	1505200	20327	20327	8033300	82711000	62288000	103140000	96506000	48500000	66043000	93905000	86142000	156380000	68255000	63495000	65090000	33447000	59667000	11744000	33219000	27755000	12947000	45101000	14947000	27673000	31442000	24939000	13217000	33953000	1.98761e+06	78629000	39.5596	7.79279e-05	94145000	47.3659	0.00051892	46688600	23.4898	0.0028751	26793800	13.4804	0.00377186	26244800	13.2042	0.000262089
Serine protease inhibitor A3N	Serpina3n	tr|A0A0H2UHI5|A0A0H2UHI5_RAT Serine protease inhibitor A3N OS=Rattus norvegicus OX=10116 GN=Serpina3n PE=1 SV=1;sp|P09006|SPA3N_RAT Serine protease inhibitor A3N OS=Rattus norvegicus OX=10116 GN=Serpina3n PE=1 SV=3;tr|A0A0G2KB85|A0A0G2KB85_RAT Serine prote	272690	494730	1139100	804120	773090	541610000	581880000	758860000	344650000	752790000	881550000	437350000	524250000	663230000	370060000	166730000	105730000	114590000	104470000	67343000	84824000	31805000	15490000	58893000	21217000	17061000	4978700	9402700	7722500	10578000	696746	595958000	855.345	5.39354e-05	575288000	825.678	0.000227667	111772600	160.421	0.000117125	42445800	60.92	0.0121975	9948580	14.2786	0.00178598
Cathepsin Z	Ctsz	sp|Q9R1T3|CATZ_RAT Cathepsin Z OS=Rattus norvegicus OX=10116 GN=Ctsz PE=1 SV=2;tr|A0A8I6GG04|A0A8I6GG04_RAT cathepsin X OS=Rattus norvegicus OX=10116 GN=Ctsz PE=1 SV=1	20327	9409300	6362700	947680	5148900	14807000	20718000	13713000	7578500	20122000	23600000	50215000	49716000	41893000	37020000	166360000	63614000	202880000	85802000	144450000	62580000	102380000	48737000	65866000	48305000	39038000	54561000	49607000	53760000	36490000	4.37778e+06	15387700	3.51495	0.00590399	40488800	9.2487	0.000118149	132621200	30.2942	0.00107093	65573600	14.9787	0.000286185	46691200	10.6655	7.27754e-06
Protein S100-A11;Protein S100	S100a11	sp|Q6B345|S10AB_RAT Protein S100-A11 OS=Rattus norvegicus OX=10116 GN=S100a11 PE=3 SV=1;tr|F1LYQ0|F1LYQ0_RAT Protein S100 OS=Rattus norvegicus OX=10116 GN=RGD1563581 PE=3 SV=4	20327	8244300	8693600	5261200	7987100	32011000	24249000	33057000	27858000	38436000	77959000	54367000	38464000	19315000	32522000	92415000	41154000	185640000	67935000	69032000	119140000	81409000	52595000	58770000	50981000	37944000	41309000	69775000	70198000	32615000	6.04131e+06	31122200	5.15157	2.49496e-05	44525400	7.37016	0.00546229	91235200	15.1019	0.0092728	72579000	12.0138	0.000888016	50368200	8.3373	0.0006875
	ENSRNOG00000065564	tr|A0A8I5Y9R1|A0A8I5Y9R1_RAT Ig-like domain-containing protein OS=Rattus norvegicus OX=10116 GN=ENSRNOG00000066814 PE=4 SV=1;tr|D3ZE08|D3ZE08_RAT Ig-like domain-containing protein OS=Rattus norvegicus OX=10116 GN=ENSRNOG00000065564 PE=4 SV=3;tr|A0A8I6AHB9|	20327	6920400	20327	20327	8263700	69610000	61589000	137350000	125370000	101320000	96310000	171640000	124670000	229270000	89064000	88721000	75446000	37848000	75668000	20327	21729000	26418000	23779000	14975000	14133000	24366000	20087000	22771000	44552000	27104000	3.04902e+06	99047800	32.4852	0.000209869	142190800	46.635	0.000723271	5.55407e+07	18.2159	0.0125331	20206800	6.62732	0.000509097	27776000	9.10982	0.000794686
Interferon-induced transmembrane protein 3	ifitm3	sp|P26376|IFM3_RAT Interferon-induced transmembrane protein 3 OS=Rattus norvegicus OX=10116 GN=ifitm3 PE=2 SV=1;tr|Q9R176|Q9R176_RAT Interferon-inducible protein variant 10 OS=Rattus norvegicus OX=10116 GN=rCG_48058 PE=2 SV=1	20327	20327	20327	20327	20327	13952000	14479000	11511000	20327	17233000	10444000	14737000	15065000	10732000	7672500	24265000	13146000	53190000	20121000	25830000	42100000	33325000	22933000	23707000	29462000	22046000	31387000	27853000	28630000	25667000	20327	1.14391e+07	562.752	0.00515274	11730100	577.07	3.18806e-05	27310400	1343.55	0.00398066	30305400	1490.89	2.54038e-05	27116600	1334.02	1.2511e-07
Lysozyme;Lysozyme C-1;Putative lysozyme C-2	Lyz2	tr|Q6PDV1|Q6PDV1_RAT lysozyme OS=Rattus norvegicus OX=10116 GN=Lyz2 PE=2 SV=1;tr|A0A077S1I6|A0A077S1I6_RAT lysozyme OS=Rattus norvegicus OX=10116 GN=Lyzf2 PE=3 SV=1;sp|P00697|LYSC1_RAT Lysozyme C-1 OS=Rattus norvegicus OX=10116 GN=Lyz1 PE=1 SV=2;tr|F1M8E9|	20327	725080	6357600	2509600	4014500	50554000	40011000	45196000	72859000	37437000	55867000	64455000	46824000	56011000	47056000	122280000	46306000	205390000	56789000	102200000	59525000	75803000	37876000	59001000	29428000	27312000	34093000	26056000	35831000	22940000	2.72542e+06	49211400	18.0564	8.97247e-05	54042600	19.8291	4.43698e-07	106593000	39.1106	0.00646429	52326600	19.1995	0.000356112	29246400	10.731	9.93969e-06
Ig gamma-2B chain C region	Igh-1a	sp|P20761|IGG2B_RAT Ig gamma-2B chain C region OS=Rattus norvegicus OX=10116 GN=Igh-1a PE=1 SV=1	20327	785790	469100	4384700	436730	217330000	129040000	411970000	212740000	174990000	149090000	576470000	296240000	541990000	214260000	141520000	105480000	187220000	80541000	39354000	18451000	15660000	39895000	73685000	36368000	50728000	23423000	18077000	11949000	17297000	1.21933e+06	229214000	187.984	0.00151541	355610000	291.644	0.00345461	110823000	90.8885	0.0025294	36811800	30.1902	0.0090932	24294800	19.9247	0.0101702
	ENSRNOG00000062762	tr|A0A8I6AEV5|A0A8I6AEV5_RAT Ig-like domain-containing protein OS=Rattus norvegicus OX=10116 GN=ENSRNOG00000063148 PE=1 SV=1;tr|A0A8I6AEB7|A0A8I6AEB7_RAT Ig-like domain-containing protein OS=Rattus norvegicus OX=10116 GN=ENSRNOG00000062762 PE=1 SV=1	20327	20327	20327	5553500	20327	73038000	47272000	130660000	44644000	32693000	65371000	137130000	71386000	122300000	57164000	48553000	26869000	60757000	35454000	10105000	11438000	19404000	15946000	28341000	14056000	22205000	16155000	17897000	10222000	13724000	1.12696e+06	65661400	58.2641	0.00627274	90670200	80.4554	0.000579695	36347600	32.2527	0.00393545	17837000	15.8275	0.000697105	16040600	14.2335	0.000187424
	LOC681544	tr|A0A0G2K9Y5|A0A0G2K9Y5_RAT RCG36507, isoform CRA_a OS=Rattus norvegicus OX=10116 GN=LOC681544 PE=1 SV=2	20327	3082700	20327	3044000	1677000	46899000	57148000	60660000	38147000	48650000	33241000	46518000	123240000	102660000	32604000	32987000	22764000	36571000	19486000	14372000	11847000	18981000	12016000	20605000	4615400	7681400	20327	15007000	15437000	10960000	1.56887e+06	50300800	32.0618	2.03811e-06	67652600	43.1218	0.00823703	25236000	16.0855	0.000500086	13612880	8.67686	0.0034955	9.82115e+06	6.26001	0.0220303
Ceruloplasmin	Cp	tr|A0A0G2K9I6|A0A0G2K9I6_RAT Ceruloplasmin OS=Rattus norvegicus OX=10116 GN=Cp PE=3 SV=2;tr|G3V7K3|G3V7K3_RAT Ceruloplasmin OS=Rattus norvegicus OX=10116 GN=Cp PE=1 SV=1;tr|A0A8I6A708|A0A8I6A708_RAT Ceruloplasmin OS=Rattus norvegicus OX=10116 GN=Cp PE=1 SV	20327	1964300	1739300	2175800	1447500	34173000	39492000	54562000	19289000	38025000	44477000	40875000	61527000	69601000	35028000	20477000	19650000	19428000	18029000	7677400	20516000	17384000	8244900	10337000	13897000	8344300	9578600	9788800	10119000	9052700	1.46945e+06	37108200	25.2532	0.000233027	50301600	34.2317	7.21051e-05	17052280	11.6046	0.000193386	14075780	9.57897	0.000543729	9376680	6.3811	2.26937e-07
Pleckstrin	Plek	tr|A0A8I6ANN0|A0A8I6ANN0_RAT Pleckstrin OS=Rattus norvegicus OX=10116 GN=Plek PE=1 SV=1;tr|A0A0G2K393|A0A0G2K393_RAT Pleckstrin OS=Rattus norvegicus OX=10116 GN=Plek PE=1 SV=2;sp|Q4KM33|PLEK_RAT Pleckstrin OS=Rattus norvegicus OX=10116 GN=Plek PE=1 SV=1	20327	20327	8168500	20327	20327	23026000	12983000	23172000	11568000	52185000	17032000	16238000	10405000	8623000	12442000	15269000	8772200	21767000	8364000	16498000	17133000	14205000	14052000	11382000	8723500	10507000	9428200	7100000	11156000	8531800	1.64996e+06	24586800	14.9014	0.015571	12948000	7.84746	0.00118402	14134040	8.56628	0.00317414	13099100	7.93903	0.000735432	9344600	5.66353	0.00254622
	Washc5	tr|A0A8I6AFP0|A0A8I6AFP0_RAT WASH complex subunit 5 OS=Rattus norvegicus OX=10116 GN=Washc5 PE=1 SV=1	20327	1523600	20327	2753400	20327	224370000	180180000	406450000	111520000	262920000	119760000	509770000	300590000	548500000	207950000	119950000	111330000	157040000	39461000	36072000	7417400	22174000	11064000	17120000	11003000	19720000	7244400	20799000	7043100	6511700	867596	237088000	273.27	0.00136301	337314000	388.791	0.00381582	92770600	106.928	0.00473858	13755680	15.8549	0.00133078	12263640	14.1352	0.00888792
	Rac2	tr|Q5U1Y2|Q5U1Y2_RAT Ras-related C3 botulinum toxin substrate 2 (Rho family, small GTP binding protein Rac2) OS=Rattus norvegicus OX=10116 GN=Rac2 PE=2 SV=1;tr|F7EM94|F7EM94_RAT Rac family small GTPase 2 OS=Rattus norvegicus OX=10116 GN=Rac2 PE=1 SV=1;tr|A	20327	20327	20327	20327	20327	8542700	10220000	9103600	14105000	13885000	9576400	19904000	11903000	14881000	9526800	20230000	9888600	28647000	12003000	15951000	11888000	14351000	11424000	10478000	10546000	7999700	6120700	5160800	6665700	6434500	20327	11171260	549.577	1.32978e-05	13158240	647.328	0.000147048	17343920	853.245	0.000824332	11737400	577.429	1.7474e-07	6476280	318.605	6.34934e-07
C-reactive protein	Crp	sp|P48199|CRP_RAT C-reactive protein OS=Rattus norvegicus OX=10116 GN=Crp PE=1 SV=1;tr|H6X2V7|H6X2V7_RAT Pentaxin OS=Rattus norvegicus OX=10116 GN=Crp PE=3 SV=1;tr|H6X2V9|H6X2V9_RAT Pentaxin OS=Rattus norvegicus OX=10116 GN=Crp PE=3 SV=1;tr|H6X2W1|H6X2W1_R	20327	20327	20327	3188100	4180900	322950000	181830000	398400000	264240000	543410000	423610000	709030000	397690000	263010000	362810000	144520000	56232000	118050000	84606000	68670000	33709000	22908000	15119000	26876000	12377000	9121600	4919900	4294400	5583100	5888900	1.486e+06	342166000	230.26	0.000551979	431230000	290.196	0.000424406	94415600	63.5369	0.00045064	22197800	14.938	0.000828731	5961580	4.01184	0.00680117
Corticosteroid-binding globulin	Serpina6	sp|P31211|CBG_RAT Corticosteroid-binding globulin OS=Rattus norvegicus OX=10116 GN=Serpina6 PE=1 SV=2	20327	1367000	3240700	4239900	4075600	99517000	59584000	51622000	83747000	81004000	83742000	134850000	177550000	157390000	73391000	26471000	48541000	11021000	36144000	6347700	16683000	26968000	12088000	6508400	12562000	20659000	9227300	7535900	12400000	3470400	2.58871e+06	75094800	29.0086	3.22925e-05	125384600	48.4353	0.000311779	25704940	9.92965	0.0186548	14961880	5.77968	0.00775794	10658520	4.11732	0.0274872
Serum amyloid A protein	Hps5	tr|Q5M878|Q5M878_RAT Serum amyloid A protein OS=Rattus norvegicus OX=10116 GN=Saa4 PE=2 SV=1;tr|A0A0G2JWL2|A0A0G2JWL2_RAT Hermansky-Pudlak syndrome 5 protein homolog OS=Rattus norvegicus OX=10116 GN=Hps5 PE=1 SV=2;tr|Q7TMC3|Q7TMC3_RAT Hermansky-Pudlak synd	20327	20327	20327	20327	1371100	85458000	222500000	161820000	54443000	130080000	85659000	52736000	89506000	134960000	61294000	30416000	27694000	6383400	23967000	4161500	4574300	2393300	2502000	4376400	986280	3353300	3271100	1422100	2873200	2258100	290482	130860200	450.494	0.00215436	84831000	292.036	0.000366053	18524380	63.7713	0.0108442	2966456	10.2122	0.00609913	2635560	9.07307	0.000811261
Cell adhesion molecule 2	Cadm2	tr|A0A0G2K5U6|A0A0G2K5U6_RAT Cell adhesion molecule 2 OS=Rattus norvegicus OX=10116 GN=Cadm2 PE=1 SV=1;tr|A0A8I5ZU16|A0A8I5ZU16_RAT Cell adhesion molecule 2 OS=Rattus norvegicus OX=10116 GN=Cadm2 PE=3 SV=1;tr|A0A8I6A950|A0A8I6A950_RAT Cell adhesion molecul	20327	8081100	6113300	7942600	7355300	20327	20327	20327	20327	20327	20327	20327	20327	20327	20327	20327	20327	20327	20327	20327	20327	20327	20327	20327	20327	20327	20327	20327	20327	20327	5.90253e+06	20327	0.00344378	0.00459054	20327	0.00344378	0.00459054	20327	0.00344378	0.00459054	20327	0.00344378	0.00459054	20327	0.00344378	0.00459054
	Wdr13	tr|B2RZ63|B2RZ63_RAT WD repeat domain 13 OS=Rattus norvegicus OX=10116 GN=Wdr13 PE=2 SV=1;tr|G3V6Q3|G3V6Q3_RAT WD repeat-containing protein 13 OS=Rattus norvegicus OX=10116 GN=Wdr13 PE=1 SV=3	20327	3129500	7754600	3100300	5953200	20327	20327	20327	1778400	20327	20327	20327	20327	20327	20327	20327	20327	20327	20327	20327	20327	20327	20327	20327	20327	20327	20327	20327	880070	20327	3.99159e+06	371942	0.0931814	0.0300251	20327	0.00509246	0.0173737	20327	0.00509246	0.0173737	20327	0.00509246	0.0173737	192276	0.0481702	0.0219648
